# Supplementary material for: Polygenic risk scores enhance prediction of body mass index increase in individuals with a first episode of psychosis
Source: Eur Psychiatry. 2023 Feb 28;66(1):e28. doi: 10.1192/j.eurpsy.2023.9 (PMC10044301; doi:10.1192/j.eurpsy.2023.9)
Supplement: Supplementary file 1 [file epasup.zip]

Archive with 2 entries (2 files):
- S0924933823000093sup001.docx
- S0924933823000093sup002.xlsx
