# Supplementary material for: Polygenic risk scores enhance prediction of body mass index increase in individuals with a first episode of psychosis
Source: Eur Psychiatry. 2023 Feb 28;66(1):e28. doi: 10.1192/j.eurpsy.2023.9 (PMC10044301; doi:10.1192/j.eurpsy.2023.9)
Supplement: Supplementary file 1 [file epasup.zip › S0924933823000093sup002.xlsx]

## Sheet: Table S1
Table S1. Sample size with valid measures at each time point for each of the datasets
	BMI 0	BMI 3m	BMI 12m
Training set	224	210	202
Validation set	157	144	138
Total	381	354	340

## Sheet: Table S2
Table S2. Information on GWAS summary statistics used
Trait	N	SNP-heritability	GWS loci (P<5e-08)	source
BMI	806834	0.1755	898	Pulit et al. 2019
SCZ	76,755 SCZ and 243,649 controls	0.21	287	The Schizophrenia Working Group of the Psychiatric Genomics Consortium, 2020

## Sheet: Table S3
Table S3. List of independent loci (r2<0.1) jointly associated with SCZ and BMI at conjFDR<0.05. Positive or negative directions between both traits are shown for each SNP.
locus	SNP ID	Chr	Pos	A1	A2	conjfdr	Gene ID	direction
1	rs760817	1	4863913	T	C	0.0407236	BC037321	+
2	rs7367766	1	5051305	G	T	0.03652	BC037321	-
3	rs14057	1	6683240	A	G	0.00095362	PHF13	+
4	rs301806	1	8482078	C	T	0.0061058	RERE	-
5	rs4649002	1	24929676	G	A	0.0247756	NCMAP	+
6	rs1543632	1	38747960	C	T	0.012289	POU3F1	+
7	rs13374459	1	39571211	C	T	0.00651944	MACF1	+
8	rs572777	1	41140301	A	G	0.0230111	RIMS3	+
9	rs4660532	1	41840197	A	G	0.0376264	EDN2	-
10	rs6680421	1	44408969	C	A	0.0358248	IPO13	-
11	rs241501	1	49765438	T	G	0.000614191	AGBL4	-
12	rs6672112	1	51188594	C	T	0.0326111	FAF1	+
13	rs12081185	1	66321193	A	G	0.012258	PDE4B	-
14	rs1834527	1	72418327	A	G	0.0385395	NEGR1	-
15	rs707444	1	72949290	A	G	0.0482348	NEGR1	-
16	rs4658353	1	89845126	G	A	0.0471429	GBP6	+
17	rs1342782	1	91136217	T	C	0.0408711	BARHL2	-
18	rs10735779	1	93008720	G	T	0.00195588	EVI5	+
19	rs1409058	1	97106177	C	T	0.00403974	PTBLP	+
20	rs12062845	1	98342685	A	C	6.46205e-06	DPYD	+
21	rs2763850	1	112181967	G	A	0.0362498	RAP1A	-
22	rs6686961	1	114926351	C	T	0.0361276	TRIM33	+
22	rs6688350	1	115356186	T	G	0.00534013	SIKE1	+
22	rs6537851	1	115602194	C	T	0.0257691	TSPAN2	+
24	rs12128653	1	150356842	G	A	0.0469608	RPRD2	+
25	rs6684085	1	151357333	T	C	0.0136613	SELENBP1	+
26	rs1218582	1	154834183	G	A	0.021803	KCNN3	+
27	rs670523	1	155878732	A	G	0.0260051	RIT1	+
28	rs2227612	1	173875401	G	T	0.000392644	SERPINC1	+
29	rs1123317	1	177300379	T	C	0.0040398	BRINP2	-
30	rs4311843	1	177768764	A	C	0.0112988	SEC16B	-
31	rs6676878	1	193161959	A	G	0.0363979	CDC73	+
32	rs12134279	1	197781198	T	C	0.0339738	DENND1B	-
33	rs3903399	1	205041542	C	T	0.0426796	CNTN2	-
34	rs3006917	1	243641971	T	C	0.0196218	SDCCAG8	-
35	rs10927060	1	243875989	A	G	0.000191522	AKT3	+
36	rs1559041	2	15336571	C	T	0.0394729	NAG	-
37	rs12616418	2	22435519	C	T	0.033322	AK090620	-
38	rs6718083	2	25362194	A	G	0.0177817	EFR3B	+
39	rs4665352	2	27039442	T	G	0.00461467	CENPA	-
40	rs9967838	2	27968454	A	C	0.00698106	MRPL33	+
41	rs1558701	2	37027819	C	T	0.00527445	VIT	+
42	rs11692733	2	40321684	G	A	0.0105953	SLC8A1	+
43	rs4316980	2	48650308	T	C	0.0293622	PPP1R21	+
44	rs4971634	2	50250335	A	G	0.0224322	NRXN1	-
45	rs10180284	2	50716016	C	T	0.0203698	NRXN1	+
46	rs9309197	2	50993896	A	G	0.0431458	NRXN1	+
46	rs17505013	2	51098574	C	T	0.028369	NRXN1	+
47	rs805399	2	54114967	A	G	0.0314291	PSME4	-
48	rs17189680	2	54420705	G	A	0.0206271	ACYP2	+
49	rs13032423	2	57992112	G	A	0.000104334	VRK2	+
49	rs17049247	2	58141065	G	A	0.0265361	VRK2	+
49	rs887956	2	58597957	C	A	0.0115891	FANCL	+
49	rs2075171	2	58688907	A	G	0.0383426	AK055400	+
49	rs1159609	2	58882418	G	T	0.00640858	AK055400	+
50	rs6731791	2	59157370	A	G	0.0368175	AK055400	-
51	rs13027140	2	59301917	T	C	0.0161117	AK055400	-
52	rs11125830	2	60426705	A	G	0.00361554	BCL11A	+
53	rs10189857	2	60713235	G	A	0.0203487	BCL11A	+
54	rs357002	2	60810195	A	G	0.0075633	BCL11A	+
55	rs13417654	2	62797738	T	C	0.0169011	TMEM17	+
56	rs1916870	2	76430941	G	T	0.023994	GCFC2	+
57	rs11692435	2	98275354	A	G	0.00506395	ACTR1B	+
58	rs10170477	2	104993719	A	C	0.0247496	AK296254	-
59	rs4851758	2	105952417	T	C	0.02558	C2ORF49	-
60	rs11684772	2	119580473	C	T	0.0313713	EN1	+
61	rs12053559	2	138416391	G	T	0.0492368	KIAA1679	-
62	rs10203500	2	141058172	C	T	0.0117189	LRP1B	+
63	rs12991836	2	145141541	C	A	0.019813	ZEB2	+
64	rs2650020	2	147863014	C	A	0.0175147	PABPC1P2	+
65	rs6432565	2	160670424	A	G	0.0150394	LY75	+
66	rs1030445	2	166949372	G	A	0.0170176	BC051759	+
67	rs13020884	2	172901699	T	G	0.00424945	MAP1D	+
68	rs2034647	2	173947513	A	C	0.0173154	ZAK	-
69	rs13018418	2	175023368	C	A	0.0191303	OLA1	-
69	rs10202742	2	175170619	A	G	0.0228181	SP9	-
70	rs6733426	2	180830958	A	G	0.0422755	CWC22	+
71	rs1473622	2	180977109	T	C	0.0433658	CWC22	+
72	rs1480481	2	185547462	C	T	0.0463679	ZNF804A	+
73	rs1596751	2	193807860	T	C	0.00679982	PCGEM1	+
73	rs2245901	2	194296294	A	G	0.0255177	PCGEM1	+
74	rs13390769	2	197359414	A	G	0.0370946	HECW2	-
75	rs6757852	2	198530293	G	A	0.000171465	RFTN2	+
76	rs10497820	2	199612796	A	C	0.0249135	AK096499	+
77	rs7592464	2	200154600	G	A	0.0101715	SATB2	-
78	rs1704190	2	200760629	G	A	0.00238362	C2ORF69	+
78	rs3769446	2	201309547	C	T	0.00184824	SPATS2L	+
79	rs13029936	2	208465544	T	C	0.0461038	CREB1	+
80	rs3791707	2	212286037	C	T	0.00273395	ERBB4	+
81	rs1521636	2	213117976	C	T	0.0159832	ERBB4	+
81	rs2128321	2	213405276	A	C	0.00235952	ERBB4	+
82	rs11690030	2	215311526	A	G	0.0102056	VWC2L	-
83	rs6436754	2	228999542	C	T	0.00131023	SPHKAP	+
84	rs6707272	2	230609149	T	C	0.0268675	TRIP12	+
85	rs6759206	2	236778979	A	G	0.00840999	AGAP1	+
86	rs10177982	2	241368644	T	C	0.0363789	GPC1	+
87	rs1153507	3	2291234	A	G	0.0431744	CNTN4	+
88	rs2279977	3	3414586	C	A	0.0327313	CRBN	+
89	rs2648536	3	9407022	T	C	0.0157426	BC036698	+
90	rs1438168	3	10437280	C	T	0.0481852	ATP2B2	+
91	rs13088872	3	11688890	A	G	0.0387847	VGLL4	+
92	rs11128818	3	17143621	C	T	0.00932083	PLCL2	+
93	rs283946	3	17347636	C	T	0.0213107	TBC1D5	+
94	rs1371835	3	29789353	A	C	0.00763562	RBMS3	-
95	rs7649308	3	30118718	C	A	0.00439446	RBMS3	+
96	rs9881061	3	31445750	A	G	0.0295509	SIMP	+
97	rs9810072	3	31573057	C	T	0.0395254	SIMP	+
98	rs1402244	3	34704065	C	T	0.0019221	PDCD6IP	+
99	rs9834970	3	36856030	T	C	0.0346051	TRANK1	+
100	rs1491708	3	43911578	T	C	0.00224482	ABHD5	+
101	rs17635239	3	45306634	T	G	0.032371	TMEM158	+
102	rs6773261	3	48675064	G	A	0.0201433	CELSR3	+
102	rs2624847	3	50174197	G	T	0.000915771	AK125500	+
103	rs709210	3	50357869	A	C	0.0120673	HYAL2	-
104	rs2236988	3	50504896	A	G	0.0271814	CACNA2D2	+
105	rs2710323	3	52815905	T	C	3.29159e-08	ITIH1	+
105	rs3821831	3	52853401	T	C	0.0173795	ITIH4	+
106	rs6807748	3	61149967	C	T	0.0167705	FHIT	+
107	rs4974271	3	70543337	T	C	0.00760928	FOXP1	+
108	rs13077150	3	77558385	A	G	0.0361276	ROBO2	+
109	rs5011048	3	78614142	C	T	0.0393554	ROBO1	+
110	rs13094402	3	80710455	G	A	0.0220203	GBE1	-
111	rs1691485	3	84953926	T	G	0.0303636	BC068246	-
112	rs17023388	3	85877180	G	A	0.0197287	CADM2	+
112	rs12485540	3	86206285	T	C	0.0272543	CADM2	+
113	rs9881866	3	104822019	C	T	0.0155371	ALCAM	-
114	rs9844507	3	107341448	G	A	0.00768396	BBX	+
115	rs10514750	3	107868661	A	G	0.00166728	IFT57	+
116	rs9861346	3	117508846	C	T	0.0227614	EU250752	-
117	rs6785022	3	129044169	A	G	0.043205	H1FX	+
118	rs6809006	3	135731240	C	T	0.0145939	PPP2R3A	-
118	rs511154	3	135950921	A	G	0.000250904	PCCB	+
119	rs7645625	3	146574037	G	T	0.044549	PLSCR5	+
120	rs2279829	3	147106319	T	C	0.0233569	ZIC4	+
121	rs308690	3	161482645	T	G	0.000211852	OTOL1	+
122	rs7627289	3	167348838	A	G	0.0278079	WDR49	+
123	rs2543163	3	180831977	A	G	0.000101229	DNAJC19	+
123	rs13072358	3	180873415	A	G	0.0190323	DNAJC19	+
123	rs12633623	3	181023152	G	A	0.0199309	SOX2-OT	+
124	rs9846113	3	182293424	A	G	0.0446255	ATP11B	+
125	rs6780296	3	185763566	T	C	0.0138083	ETV5	-
126	rs7372951	3	196178824	A	G	0.0251409	CR603272	+
127	rs13148940	4	18892570	A	G	0.0413267	LCORL	-
128	rs9684942	4	20233035	A	G	0.0334019	SLIT2	-
129	rs4696953	4	20322913	A	C	0.0292863	SLIT2	-
130	rs17643347	4	28586794	T	C	0.00776354	DQ571875	-
131	rs9291553	4	30815031	C	T	0.00760541	PCDH7	+
132	rs7655744	4	31146615	T	C	0.010159	PCDH7	+
133	rs6826070	4	45152837	C	A	0.00626219	GNPDA2	+
134	rs10021572	4	62586113	C	T	0.026973	LPHN3	+
135	rs6839298	4	65746290	A	G	0.0480182	EPHA5	+
136	rs356168	4	90674431	G	A	0.0162919	SNCA	+
137	rs6532515	4	95817306	G	A	0.0325523	BMPR1B	+
138	rs1922859	4	97757127	T	C	0.0378574	STPG2	-
139	rs17030887	4	102098066	C	T	0.0461935	PPP3CA	-
140	rs4698975	4	102779328	A	G	0.00474859	BANK1	-
141	rs13107325	4	103188709	T	C	3.12776e-08	SLC39A8	-
142	rs4698874	4	103930511	C	T	0.0028511	SLC9B1	+
143	rs1948542	4	121623873	C	T	0.0391177	PRDM5	-
144	rs12512994	4	140785515	T	G	0.0117232	MAML3	+
145	rs7658407	4	143784541	T	C	0.00540504	INPP4B	+
146	rs2897478	4	153073562	T	C	0.0267322	BC040914	-
147	rs1427630	4	167905722	G	A	0.0102407	SPOCK3	-
148	rs13113026	4	176716522	T	C	0.0417423	GPM6A	+
149	rs17835823	5	51154602	G	A	0.0354644	ISL1	-
150	rs13173398	5	59121731	G	A	0.0391937	PDE4D	+
151	rs10041973	5	60576278	C	T	0.0455295	ZSWIM6	+
151	rs10939902	5	60727990	C	T	0.0012828	ZSWIM6	+
152	rs253184	5	60910890	T	C	0.0482709	BC032910	+
153	rs39871	5	62824533	C	A	0.0464772	HTR1A	+
154	rs356605	5	63366254	T	C	0.00324064	RNF180	-
155	rs16872526	5	74675717	G	T	0.00544811	COL4A3BP	+
156	rs840830	5	87001312	G	T	0.0189992	CCNH	+
157	rs6865693	5	87715239	C	T	0.0417382	TMEM161B	+
158	rs661311	5	88034867	T	C	0.00165952	MEF2C	-
159	rs918418	5	88580998	G	A	0.00146412	LOC101929423	-
160	rs271921	5	95737114	T	C	0.0463238	PCSK1	+
161	rs377731	5	98332239	A	G	0.0448204	CHD1	-
162	rs10463981	5	101787062	A	G	0.0116565	SLCO6A1	+
163	rs254011	5	103920770	A	C	0.0315093	CR610784	-
164	rs252818	5	106725691	C	T	0.000917046	EFNA5	+
165	rs40062	5	107447121	G	A	0.0238605	FBXL17	+
166	rs1045704	5	108719151	G	A	0.0204866	PJA2	+
167	rs7730551	5	115419186	C	A	0.0108227	COMMD10	+
168	rs12514133	5	137742465	C	T	0.00712212	KDM3B	+
168	rs13159624	5	137945037	C	T	0.0255972	HSPA9	+
169	rs9687282	5	139065988	G	T	0.000311205	CXXC5	-
170	rs156095	5	139517048	G	A	0.00836536	IGIP	-
171	rs801167	5	140081423	T	C	0.00288511	ZMAT2	+
172	rs11956411	5	140853856	C	T	0.0223867	PCDHGA1	+
173	rs7720912	5	152058291	T	C	0.00516476	AX747764	-
173	rs12659802	5	152274478	G	A	0.00539943	AK123816	-
174	rs12518199	5	152550924	T	G	0.0108176	AK123816	+
175	rs815609	5	153516901	A	G	0.000322353	GALNT10	+
176	rs10052410	5	155714344	C	T	0.0117342	SGCD	-
177	rs979618	5	165846092	T	C	0.00494803	TENM2	+
178	rs7770522	6	18657579	G	A	0.0479499	AK098665	+
179	rs17568354	6	19191459	A	C	0.0267815	AK097585	+
181	rs9379827	6	26153335	A	C	0.000103249	HIST1H1E	+
184	rs4711374	6	34015765	T	C	0.0164941	GRM4	+
185	rs3828755	6	43115220	G	A	0.0455537	PTK7	+
186	rs4077587	6	54961206	T	C	0.0252952	EF633108	-
187	rs1320102	6	63986735	T	C	0.0069883	LGSN	-
188	rs9363767	6	68238706	T	C	0.0499182	LOC648232	-
189	rs1953613	6	69677917	A	G	0.00395327	BAI3	-
189	rs2038999	6	69911678	T	C	0.00925412	BAI3	-
189	rs9454727	6	70003389	G	A	0.00851636	BAI3	-
191	rs16881513	6	72282786	T	C	0.0282761	LINC00472	-
192	rs9446649	6	73131012	C	T	0.0419269	RIMS1	-
193	rs592911	6	84223563	G	A	0.00721001	PRSS35	+
194	rs9450302	6	86289673	C	T	0.0412902	SNX14	+
195	rs10944288	6	87651742	C	T	0.0440343	HTR1E	+
196	rs9386741	6	108919970	G	A	0.0391092	FOXO3	+
196	rs2153960	6	108988184	G	A	6.03199e-05	FOXO3	+
197	rs4947124	6	111895728	G	A	0.00741717	TRAF3IP2	+
198	rs12205736	6	113312142	A	C	0.0317445	RFPL4B	+
199	rs10499077	6	114205234	C	A	0.031239	BC037331	+
200	rs785145	6	114650655	G	T	0.040111	BC042098	+
201	rs9481742	6	118204431	A	G	0.038444	SLC35F1	+
202	rs1321083	6	123902659	A	C	0.0178038	TRDN	-
203	rs163284	6	124431511	T	C	0.0498443	NKAIN2	-
204	rs9688985	6	141762287	C	T	0.030874	AK097143	-
205	rs9403484	6	143651969	T	C	0.00266242	AIG1	+
206	rs11755068	6	155911026	G	A	0.0331594	NOX3	+
207	rs7796608	7	897847	G	A	0.0253188	SUN1	+
208	rs4721302	7	2049854	A	G	0.0138275	MAD1L1	-
208	rs11766468	7	2082604	A	G	9.07914e-05	MAD1L1	+
209	rs7801254	7	3117801	G	A	0.0443512	CARD11	-
210	rs1880860	7	4119285	G	A	0.0125865	SDK1	-
211	rs12668354	7	21531891	C	A	0.00163509	SP4	-
212	rs227932	7	23624475	A	G	0.0261627	CLK2	-
213	rs2529054	7	24592310	G	A	0.0293866	MPP6	+
214	rs958217	7	32493417	G	A	0.0396646	LSM5	-
215	rs6974778	7	44545880	C	T	0.0188606	NPC1L1	+
216	rs217384	7	44604017	T	G	0.0462924	DDX56	+
217	rs2189846	7	71593188	A	C	0.0103635	CALN1	+
217	rs11764286	7	71815170	G	T	0.00575111	CALN1	+
218	rs17674142	7	72108108	G	A	0.0289991	TYW1B	+
219	rs221794	7	100281768	T	C	0.029492	GIGYF1	-
220	rs194868	7	103790469	T	C	0.0150812	ORC5	+
221	rs2428161	7	104592567	C	T	0.00688645	LHFPL3	-
222	rs2529489	7	111159896	C	T	0.00681732	IMMP2L	+
223	rs13237297	7	113424404	A	C	0.0240621	PPP1R3A	-
224	rs1593304	7	131619847	A	G	0.00238533	PLXNA4	+
225	rs320682	7	137038092	C	T	0.0221854	PTN	+
226	rs6971978	7	137394009	G	T	0.0201956	DGKI	+
227	rs9657374	8	4834406	C	T	0.0315417	CSMD1	-
228	rs3088186	8	10226355	T	C	0.000932827	MSRA	-
229	rs12678379	8	14157277	A	G	0.0305183	SGCZ	+
230	rs1559900	8	14207321	T	C	0.0374153	SGCZ	+
231	rs730243	8	17028091	A	C	0.00422466	ZDHHC2	+
232	rs722310	8	18497717	C	T	0.0394361	PSD3	+
233	rs919494	8	27313085	T	G	0.00385021	PTK2B	+
234	rs2716946	8	31354243	G	A	0.0262136	NRG1	+
235	rs4739367	8	34478701	G	A	0.0104075	UNC5D	-
236	rs6471805	8	60679281	A	C	0.00716385	CA8	+
237	rs890235	8	64716469	G	A	0.0330132	BC037345	+
238	rs3812429	8	71101719	C	T	0.0211955	NCOA2	+
239	rs7016567	8	89631735	C	T	0.00206411	MMP16	+
240	rs12334693	8	102828677	C	T	0.0418809	NCALD	-
241	rs2957467	8	106323556	C	T	0.0402681	ZFPM2	+
242	rs12675249	8	112377188	C	T	0.0200613	CSMD3	+
243	rs10095050	8	115217228	C	T	0.0367712	CSMD3	-
244	rs231147	8	116417563	C	T	0.0281455	TRPS1	+
244	rs17715679	8	116565162	T	C	0.013044	TRPS1	+
245	rs800524	8	116847525	T	C	0.00134385	TRPS1	+
246	rs10099070	8	135805476	G	T	0.0448209	DM004172	+
247	rs6583604	8	143302580	C	A	0.000126915	TSNARE1	+
248	rs4076358	8	144910239	G	A	0.011257	PUF60	+
249	rs4741388	9	14514366	C	T	0.0102706	ZDHHC21	-
250	rs7020567	9	19948536	G	T	0.0144005	SLC24A2	+
251	rs600037	9	22748113	G	T	0.048327	AX747623	-
252	rs10758242	9	34146776	G	A	0.0259572	DQ584676	+
253	rs13285624	9	37129496	G	T	0.00155134	ZCCHC7	+
254	rs11142705	9	73765477	A	G	0.0496166	TRPM3	+
255	rs4612445	9	83212480	G	A	0.0201011	DQ573195	+
256	rs2796441	9	84308948	A	G	0.00543246	CR614802	+
257	rs4442221	9	84750462	A	C	0.0105174	SPATA31B1	+
258	rs2670139	9	126634255	C	T	0.0412928	DENND1A	-
259	rs13285411	9	130997868	A	C	0.0480177	DNM1	+
260	rs10828399	10	18553968	G	A	0.0256567	CACNB2	-
260	rs7908876	10	18668624	C	T	0.00565253	CACNB2	+
261	rs11006747	10	28150935	A	C	0.0454898	DKFZP434P1735	+
262	rs2228638	10	33475282	T	C	0.0422112	NRP1	+
263	rs10763932	10	33682912	C	T	0.0450909	NRP1	+
264	rs7910623	10	33865952	A	G	0.00599137	BC042457	+
265	rs2812617	10	34073345	C	A	0.00469651	BC042457	+
266	rs224690	10	34284837	T	C	0.0240029	AX765705	+
267	rs16918641	10	65344449	A	G	0.0272196	REEP3	+
268	rs12246748	10	65392260	T	C	0.0233621	REEP3	+
269	rs6480531	10	73337850	A	G	0.0455339	CDH23	-
270	rs2454813	10	77436668	G	A	0.016082	C10ORF11	-
271	rs12219498	10	78777704	T	C	0.0235359	KCNMA1	-
272	rs11185893	10	91575732	A	C	0.0363052	BC035398	+
273	rs2273654	10	102689217	C	T	0.00688286	FAM178A	-
274	rs7893954	10	104318966	G	A	0.00988867	SUFU	+
274	rs10786705	10	104477705	A	G	0.0145974	SFXN2	+
274	rs3818708	10	104503584	T	C	0.0314816	WBP1L	+
274	rs3824754	10	104614350	T	C	3.12776e-08	C10ORF32	+
275	rs1873309	10	106579771	T	G	0.0148956	SORCS3	-
276	rs1473185	10	107385190	G	T	0.0449204	SORCS3	-
277	rs9418706	10	128822842	A	G	0.00449878	DOCK1	+
278	rs1006217	10	129149464	C	T	0.0329718	DOCK1	+
279	rs214091	11	17296463	C	A	0.0130514	NUCB2	-
280	rs2057661	11	17474318	G	T	0.0466874	ABCC8	-
281	rs4074134	11	27647285	T	C	0.000866686	BDNF	-
281	rs1519480	11	27675712	C	T	0.0422211	BDNF	-
282	rs2128958	11	28164861	A	G	0.027422	METTL15	-
282	rs4442537	11	28625664	T	C	0.000603787	METTL15	-
283	rs605765	11	30217503	C	T	0.00229481	FSHB	+
283	rs2065418	11	30422068	G	T	0.0114355	MPPED2	+
284	rs1155099	11	38914113	G	A	0.0224132	LRRC4C	-
285	rs7481759	11	45349128	T	C	0.0161622	SYT13	+
286	rs7127254	11	46308549	T	C	0.0195429	CREB3L1	-
286	rs7117404	11	47127153	G	A	0.0298387	C11ORF49	+
286	rs3729986	11	47371598	T	C	0.000100103	MYBPC3	-
287	rs2081361	11	57411742	T	C	0.0129944	AK096335	-
288	rs562664	11	63823619	T	C	0.00166621	MACROD1	+
289	rs593982	11	65513107	T	C	0.0322811	RNASEH2C	-
289	rs10896050	11	65577516	T	G	0.0192283	OVOL1	-
290	rs12805133	11	66483265	G	A	0.0443868	SPTBN2	-
291	rs1664193	11	70562916	G	A	0.0371329	SHANK2	+
292	rs490958	11	92417601	G	A	0.0324711	FAT3	+
293	rs11213094	11	109357926	A	G	0.0358938	LOH11CR1A	+
294	rs11214531	11	113047583	A	G	0.0353928	NCAM1	+
295	rs11214587	11	113232422	G	T	0.0212506	TTC12	-
296	rs664409	11	121964569	A	G	0.0494837	BC089451	+
297	rs7941030	11	122522375	C	T	0.0492368	UBASH3B	+
298	rs12417780	11	124426284	T	C	0.0266334	OR8B12	-
299	rs10894308	11	130891895	A	G	7.58932e-05	SNX19	+
300	rs1893130	11	133145243	A	C	0.034243	OPCML	-
301	rs329648	11	133765367	T	C	0.00164244	DKFZP686C19121	+
302	rs3802924	11	133827733	C	A	0.037333	IGSF9B	-
303	rs893951	11	134258416	T	G	0.0037522	B3GAT1	+
304	rs12797910	11	134538874	G	A	0.0277319	BC112333	+
304	rs1939726	11	134576216	A	G	0.00229333	BC112333	+
304	rs11823283	11	134595036	A	G	0.0293027	BC112333	+
306	rs10848550	12	1787240	G	A	0.0158724	ADIPOR2	-
307	rs2239062	12	2502572	G	T	0.0141866	CACNA1C	+
308	rs11055880	12	14410634	T	C	0.00110647	ATF7IP	-
309	rs10842166	12	23570176	C	T	0.00420579	SOX5	+
310	rs11610110	12	39426423	G	T	0.0228798	CPNE8	-
311	rs836177	12	50491821	G	A	0.0368876	SMARCD1	+
312	rs784566	12	53858182	T	C	0.0302362	PCBP2	+
313	rs4759042	12	57377347	T	C	0.0434191	ZBTB39	-
314	rs17461356	12	89807449	A	C	0.0142583	TUWD12	-
314	rs10858884	12	89893712	A	G	0.00168896	POC1B	+
316	rs2160428	12	97588490	T	C	0.0435282	NEDD1	+
317	rs1867238	12	99527778	T	G	0.00121183	ANKS1B	+
318	rs938434	12	103557947	A	G	0.0357754	C12ORF42	-
319	rs6539071	12	103771897	G	A	0.00197433	C12ORF42	+
320	rs1895910	12	108574278	G	T	0.0177455	WSCD2	+
321	rs3764002	12	108618630	T	C	0.00107046	WSCD2	+
322	rs7313797	12	109896165	C	T	0.0167055	KCTD10	+
323	rs4766500	12	110993791	G	A	2.24317e-06	PPTC7	+
324	rs9658498	12	117668525	G	A	0.0110679	NOS1	-
325	rs1140886	12	121681536	C	T	0.0172226	CAMKK2	+
326	rs7953704	12	122625992	A	G	0.000695387	MLXIP	-
327	rs10744211	12	122931820	A	G	0.0068366	CLIP1	-
328	rs2271050	12	123335527	C	T	0.0188836	HIP1R	-
329	rs4148866	12	123425575	T	C	0.00521979	ABCB9	+
330	rs12310367	12	124486678	G	A	0.000317165	ZNF664	-
331	rs2229840	12	124826462	T	C	0.0289787	NCOR2	+
332	rs7338934	13	38814629	G	A	0.0190233	UFM1	+
333	rs1927858	13	54094776	A	C	0.0184847	OLFM4	+
334	rs3124425	13	55938579	A	G	0.0270892	BC044614	+
335	rs9527506	13	56962695	A	G	0.00274678	DL492000	+
336	rs4886041	13	58511221	A	G	7.98612e-05	PCDH17	+
336	rs9538149	13	59207912	A	G	0.00129914	PCDH17	+
337	rs188671	13	62671507	C	T	0.0395056	PCDH20	+
338	rs9540305	13	65573641	T	C	0.0144457	AK057471	+
339	rs7982037	13	86708471	G	A	0.0198333	SLITRK6	+
340	rs338705	13	89113509	T	C	0.00851726	SLITRK5	+
341	rs7997409	13	96895010	G	A	0.0099941	HS6ST3	-
342	rs17189986	13	97159074	C	T	0.0497783	HS6ST3	+
343	rs288726	13	107494419	A	G	0.0326541	ARGLU1	+
344	rs1536053	13	111982291	T	C	0.0322995	TEX29	-
345	rs11849411	14	29845225	A	C	0.0258838	PRKD1	-
346	rs9888616	14	30192618	T	C	0.00936916	PRKD1	-
347	rs1958979	14	30413787	C	T	0.044291	PRKD1	-
348	rs225884	14	30473054	A	G	0.0307887	PRKD1	-
349	rs2239647	14	33292743	A	C	2.50787e-05	AKAP6	-
350	rs11849350	14	33822708	C	T	0.0159793	NPAS3	-
351	rs7161038	14	33867706	G	A	0.0296316	NPAS3	+
352	rs11623697	14	51548663	C	A	0.0468877	TRIM9	-
353	rs9285583	14	55431435	C	T	0.0452227	WDHD1	+
354	rs12434554	14	56174105	A	G	0.0246265	KTN1	+
355	rs1273153	14	59946459	C	T	0.0365925	L3HYPDH	+
356	rs9323353	14	60171047	G	A	0.00317302	RTN1	+
357	rs12891086	14	62481063	G	A	0.0297495	SYT14R	+
358	rs4904492	14	89455682	T	C	0.0483203	TTC8	+
359	rs3742658	14	91123844	T	C	0.0298728	TTC7B	-
360	rs10144144	14	93820274	C	T	0.00431871	UNC79	+
361	rs3850422	14	99671788	A	G	0.00171306	BCL11B	-
362	rs2748804	14	99758235	T	G	0.0338864	BCL11B	-
363	rs4906270	14	103364737	T	G	0.0127108	TRAF3	-
364	rs3759579	14	103851272	A	G	0.0202447	MARK3	-
364	rs12891477	14	104332759	T	C	4.0244e-05	AK057986	-
365	rs2279686	15	34654718	C	T	0.0172068	LPCAT4	+
366	rs8035957	15	38838264	C	T	0.0451203	RASGRP1	-
367	rs506120	15	43802024	T	C	0.00420031	TP53BP1	-
367	rs4419034	15	44348400	T	C	0.0177667	FRMD5	-
368	rs2173093	15	47751714	A	G	0.0419256	SEMA6D	-
369	rs11854184	15	49293194	A	C	0.0242947	SECISBP2L	+
370	rs4774863	15	56801559	A	C	0.0201696	BC037892	-
371	rs431414	15	59147800	T	C	0.00765666	FAM63B	+
372	rs8042567	15	67975599	A	G	0.00509726	MAP2K5	-
373	rs11635682	15	73649092	G	A	0.024001	HCN4	+
374	rs3765066	15	75140854	G	A	0.0301761	SCAMP2	+
375	rs17486278	15	78867482	C	A	0.0274358	CHRNA5	+
376	rs2049176	15	79392548	C	A	0.0405909	RASGRF1	-
377	rs7171423	15	81029628	C	T	0.0384249	ABHD17C	+
378	rs1822639	15	86676215	C	T	0.0426512	AGBL1	+
379	rs150353	15	89928189	G	T	0.00720281	LOC254559	-
380	rs12437663	15	98268054	C	T	0.0142861	LOC91948	+
381	rs2907823	16	6567747	T	C	0.033198	A2BP1	+
382	rs8053669	16	6713777	A	G	0.0120719	A2BP1	+
383	rs9936140	16	10193417	G	A	0.0198944	GRIN2A	+
384	rs11649604	16	19542505	G	A	0.00953061	CP110	+
385	rs3814883	16	29994922	T	C	5.26841e-08	AK303166	+
386	rs12597422	16	53887738	G	A	0.0484747	FTO	-
387	rs37036	16	58553348	C	T	0.0427374	SETD6	-
388	rs12921161	16	62316644	T	C	0.0247273	CDH8	+
389	rs2917688	16	64297174	G	A	0.00463991	CDH11	+
390	rs2288039	16	69188112	G	A	0.0315214	CIRH1A	-
391	rs17624199	16	69203457	A	G	0.0108771	CIRH1A	+
392	rs17288954	16	72739365	T	C	0.01664	AK021563	-
393	rs16971464	16	73016143	C	A	0.026553	ZFHX3	-
394	rs1019959	16	82431694	A	C	0.00412742	MPHOSPH6	+
395	rs3844412	16	82646333	G	A	0.036527	CDH13	+
396	rs729201	16	89240783	G	A	0.0201392	CDH15	-
396	rs12709089	16	89630311	A	G	0.0410784	RPL13	-
397	rs12602230	17	1820080	A	G	0.0395455	RPA1	+
398	rs12943566	17	2157774	A	G	3.48435e-05	SMG6	+
399	rs7504064	17	4154376	C	T	0.0160615	ANKFY1	-
400	rs2189336	17	5326162	G	A	0.00378887	RPAIN	+
401	rs3826408	17	7101292	T	C	0.0235393	DLG4	-
402	rs2240577	17	10219366	C	T	0.0352558	MYH13	+
403	rs2955382	17	17947710	C	T	0.0192462	GID4	+
404	rs9914273	17	19802247	C	T	0.0365499	AKAP10	+
405	rs186262	17	28884532	G	A	0.00591415	TBC1D29	+
406	rs11263770	17	34896877	A	G	0.00273961	PIGW	+
407	rs1800632	17	46970509	A	G	0.0323921	ATP5G1	-
408	rs11650101	17	53479547	T	C	0.00686311	MMD	-
409	rs1005631	17	55733373	C	T	0.0175331	MSI2	+
409	rs4793904	17	55797935	T	G	0.0205116	MSI2	+
410	rs3809723	17	57061978	G	T	0.038738	PPM1E	+
411	rs757608	17	59497277	A	G	0.041311	C17ORF82	+
412	rs4311	17	61560763	T	C	0.00997513	ACE	+
413	rs447921	17	74414559	T	C	0.0368419	UBE2O	-
414	rs1057040	17	76799795	G	A	0.0348458	USP36	+
415	rs9897752	17	78484082	C	T	0.00404909	NPTX1	-
415	rs9897453	17	78634300	G	A	0.0119146	RPTOR	+
417	rs273713	18	23168387	C	T	0.0132478	ZNF521	-
418	rs8182400	18	40792580	C	T	0.0194742	KIAA1342	+
419	rs7240563	18	46763182	C	A	0.0266824	DYM	+
420	rs11876620	18	52737309	T	C	0.0293371	AK093940	+
421	rs7235891	18	53454774	C	T	0.0142959	AK127787	+
422	rs17602354	18	53565287	C	T	0.0389432	AK127787	+
423	rs7236339	18	77579773	A	G	0.0455267	KCNG2	-
424	rs10423135	19	2691260	A	G	0.0409279	GNG7	+
425	rs1982468	19	4953351	G	T	0.0326873	UHRF1	-
426	rs6511027	19	19391851	T	C	0.00019272	SUGP1	+
427	rs7249968	19	30711242	C	T	0.00396663	ZNF536	+
428	rs6510168	19	31049006	C	T	0.000951457	ZNF536	+
429	rs6417177	19	33944887	A	G	0.0479128	PEPD	+
430	rs4801794	19	49621423	T	C	0.019619	LIN7B	+
431	rs6037443	20	2961408	A	G	0.0204223	PTPRA	+
432	rs2236270	20	33523155	T	G	0.00716603	GSS	-
433	rs2179318	20	37627263	C	T	0.0319549	DHX35	+
434	rs6031855	20	43522834	T	C	0.00246909	YWHAB	+
435	rs6017482	20	43704937	G	A	0.021086	STK4	+
436	rs6031991	20	43730442	A	G	0.0314226	KCNS1	+
437	rs4555399	20	45837896	A	G	0.0228399	ZMYND8	+
438	rs310619	20	62127521	A	G	0.0237622	EEF1A2	-
439	rs2064044	21	22119890	C	A	0.000736228	LINC00320	-
440	rs207464	21	25198321	G	T	0.023162	AK124194	+
441	rs2243521	21	30431730	A	G	0.0346376	CCT8	+
442	rs2256553	21	40295090	T	C	0.0143838	ETS2	-
443	rs7282604	21	40536910	G	A	0.00764391	PSMG1	-
444	rs7278528	21	44361358	G	A	0.0105334	ERVH48-1	+
445	rs917479	22	19973205	G	T	0.028895	ARVCF	+
446	rs1558496	22	20071737	C	T	0.0392188	DGCR8	+
447	rs717121	22	22081573	T	C	0.0475706	YPEL1	+
448	rs8136019	22	40071545	T	C	0.0284764	CACNA1I	+
449	rs5758645	22	42598951	G	T	0.0109695	TCF20	-

## Sheet: Table S4
Table S4. Pathway enrichments for all independent SNPs shared between SCZ and BMI, as revealed by KOBAS-i (showing only most significant categories).
BIOCyc
Term	Input number	Background	pValue	FDR	Hyperlink
inositol pyrophosphates biosynthesis	3	7	0.000752986	0.0101307	http://biocyc.org/HUMAN/NEW-IMAGE?type=NIL&object=PWY-6369
creatine-phosphate biosynthesis	2	5	0.00717618	0.0479854	http://biocyc.org/HUMAN/NEW-IMAGE?type=NIL&object=PWY-6158
KEGG PATHWAYS
Term	Input number	Background	pValue	FDR	Hyperlink
Alcoholism	30	180	1,20E-17	5.15e-15	http://www.genome.jp/kegg-bin/show_pathway?hsa05034/hsa:8358%09red/hsa:8359%09red/hsa:8352%09red/hsa:8355%09red/hsa:90993%09red/hsa:8334%09red/hsa:627%09red/hsa:1813%09red/hsa:4893%09red/hsa:2903%09red/hsa:2788%09red/hsa:8345%09red/hsa:10645%09red/hsa:8346%09red/hsa:8340%09red/hsa:8367%09red/hsa:8366%09red/hsa:8365%09red/hsa:8364%09red/hsa:8361%09red/hsa:8360%09red/hsa:221613%09red/hsa:1385%09red…
Systemic lupus erythematosus	22	133	2,98E-13	2,87E-11	http://www.genome.jp/kegg-bin/show_pathway?hsa05322/hsa:8358%09red/hsa:8359%09red/hsa:8361%09red/hsa:8364%09red/hsa:8366%09red/hsa:8345%09red/hsa:8346%09red/hsa:8340%09red/hsa:8355%09red/hsa:8367%09red/hsa:8352%09red/hsa:8365%09red/hsa:3017%09red/hsa:255626%09red/hsa:8360%09red/hsa:8334%09red/hsa:221613%09red/hsa:2903%09red/hsa:3127%09red
Viral carcinogenesis	25	201	2,26E-12	1,44E-10	http://www.genome.jp/kegg-bin/show_pathway?hsa05203/hsa:8359%09red/hsa:578%09red/hsa:90993%09red/hsa:8379%09red/hsa:4893%09red/hsa:7187%09red/hsa:8345%09red/hsa:8346%09red/hsa:8340%09red/hsa:4790%09red/hsa:8367%09red/hsa:8366%09red/hsa:8365%09red/hsa:8364%09red/hsa:8361%09red/hsa:8360%09red/hsa:23513%09red/hsa:1385%09red/hsa:3017%09red/hsa:255626%09red/hsa:7529%09red/hsa:3134%09red
cAMP signaling pathway	24	214	4,43E-11	2,45E-09	http://www.genome.jp/kegg-bin/show_pathway?hsa04024/hsa:5144%09red/hsa:1907%09red/hsa:5142%09red/hsa:90993%09red/hsa:488%09red/hsa:627%09red/hsa:1813%09red/hsa:27198%09red/hsa:10000%09red/hsa:5906%09red/hsa:3350%09red/hsa:2903%09red/hsa:3354%09red/hsa:2488%09red/hsa:775%09red/hsa:4790%09red/hsa:2890%09red/hsa:491%09red/hsa:7252%09red/hsa:816%09red/hsa:5443%09red/hsa:1385%09red/hsa:5501%09red/hsa:…
Axon guidance	20	181	2,31E-09	1,06E-07	http://www.genome.jp/kegg-bin/show_pathway?hsa04360/hsa:5530%09red/hsa:80031%09red/hsa:56896%09red/hsa:6405%09red/hsa:658%09red/hsa:6092%09red/hsa:4893%09red/hsa:4690%09red/hsa:57689%09red/hsa:137970%09red/hsa:6091%09red/hsa:816%09red/hsa:2044%09red/hsa:1946%09red/hsa:57556%09red/hsa:91584%09red/hsa:56920%09red/hsa:1072%09red/hsa:9353%09red/hsa:8829%09red
Dopaminergic synapse	14	131	8,30E-07	2,99E-05	http://www.genome.jp/kegg-bin/show_pathway?hsa04728/hsa:3710%09red/hsa:1813%09red/hsa:2788%09red/hsa:775%09red/hsa:10000%09red/hsa:5523%09red/hsa:816%09red/hsa:1385%09red/hsa:5501%09red/hsa:2890%09red/hsa:6323%09red/hsa:90993%09red/hsa:2903%09red/hsa:5530%09red
MAPK signaling pathway	19	295	1,20E-05	3,29E-04	http://www.genome.jp/kegg-bin/show_pathway?hsa04010/hsa:2066%09red/hsa:5906%09red/hsa:10000%09red/hsa:775%09red/hsa:51776%09red/hsa:4893%09red/hsa:9254%09red/hsa:783%09red/hsa:4790%09red/hsa:5607%09red/hsa:627%09red/hsa:1946%09red/hsa:10125%09red/hsa:929%09red/hsa:4208%09red/hsa:5530%09red/hsa:6789%09red/hsa:5923%09red
Long-term potentiation	9	67	1,47E-05	3,90E-04	http://www.genome.jp/kegg-bin/show_pathway?hsa04720/hsa:5906%09red/hsa:775%09red/hsa:816%09red/hsa:4893%09red/hsa:3710%09red/hsa:5501%09red/hsa:2890%09red/hsa:2903%09red/hsa:5530%09red
Longevity regulating pathway	10	89	2,05E-05	5,19E-04	http://www.genome.jp/kegg-bin/show_pathway?hsa04211/hsa:1385%09red/hsa:10000%09red/hsa:10645%09red/hsa:4893%09red/hsa:79602%09red/hsa:57521%09red/hsa:4790%09red/hsa:90993%09red/hsa:9776%09red/hsa:2309%09red
RNA degradation	9	79	4,80E-05	1,11E-03	http://www.genome.jp/kegg-bin/show_pathway?hsa03018/hsa:8761%09red/hsa:23658%09red/hsa:23019%09red/hsa:3329%09red/hsa:3313%09red/hsa:10200%09red/hsa:29883%09red/hsa:84186%09red
Adrenergic signaling in cardiomyocytes	12	149	6,74E-05	1,48E-03	http://www.genome.jp/kegg-bin/show_pathway?hsa04261/hsa:5523%09red/hsa:10000%09red/hsa:775%09red/hsa:816%09red/hsa:1385%09red/hsa:9254%09red/hsa:5501%09red/hsa:783%09red/hsa:491%09red/hsa:6546%09red/hsa:90993%09red/hsa:488%09red
Non-small cell lung cancer	8	66	8,47E-05	1,83E-03	http://www.genome.jp/kegg-bin/show_pathway?hsa05223/hsa:1643%09red/hsa:10000%09red/hsa:4893%09red/hsa:578%09red/hsa:2272%09red/hsa:2309%09red/hsa:6789%09red/hsa:51426%09red
Amphetamine addiction	8	68	1,02E-04	2,15E-03	http://www.genome.jp/kegg-bin/show_pathway?hsa05031/hsa:5530%09red/hsa:775%09red/hsa:816%09red/hsa:1385%09red/hsa:5501%09red/hsa:2890%09red/hsa:90993%09red/hsa:2903%09red
Transcriptional misregulation in cancer	13	186	1,30E-04	2,59E-03	http://www.genome.jp/kegg-bin/show_pathway?hsa05202/hsa:5079%09red/hsa:8358%09red/hsa:1643%09red/hsa:8352%09red/hsa:2119%09red/hsa:578%09red/hsa:4790%09red/hsa:8355%09red/hsa:64919%09red/hsa:221037%09red/hsa:929%09red/hsa:4208%09red/hsa:51426%09red
cGMP-PKG signaling pathway	12	167	1,84E-04	3,50E-03	http://www.genome.jp/kegg-bin/show_pathway?hsa04022/hsa:3710%09red/hsa:10000%09red/hsa:775%09red/hsa:1385%09red/hsa:5501%09red/hsa:491%09red/hsa:3778%09red/hsa:6546%09red/hsa:90993%09red/hsa:4208%09red/hsa:488%09red/hsa:5530%09red
AMPK signaling pathway	10	120	2,07E-04	3,78E-03	http://www.genome.jp/kegg-bin/show_pathway?hsa04152/hsa:5523%09red/hsa:1385%09red/hsa:10000%09red/hsa:10645%09red/hsa:79602%09red/hsa:57521%09red/hsa:3156%09red/hsa:6720%09red/hsa:90993%09red/hsa:2309%09red
Aldosterone synthesis and secretion	9	98	2,19E-04	3,97E-03	http://www.genome.jp/kegg-bin/show_pathway?hsa04925/hsa:5587%09red/hsa:775%09red/hsa:816%09red/hsa:5443%09red/hsa:1385%09red/hsa:491%09red/hsa:3777%09red/hsa:90993%09red/hsa:3710%09red
Oxytocin signaling pathway	11	153	3,36E-04	5,48E-03	http://www.genome.jp/kegg-bin/show_pathway?hsa04921/hsa:5530%09red/hsa:775%09red/hsa:816%09red/hsa:10645%09red/hsa:4893%09red/hsa:3710%09red/hsa:9254%09red/hsa:5501%09red/hsa:783%09red/hsa:5607%09red/hsa:4208%09red
Parathyroid hormone synthesis, secretion and action	9	106	3,75E-04	5,98E-03	http://www.genome.jp/kegg-bin/show_pathway?hsa04928/hsa:5144%09red/hsa:1958%09red/hsa:1839%09red/hsa:5142%09red/hsa:1385%09red/hsa:4325%09red/hsa:90993%09red/hsa:4208%09red/hsa:3710%09red
Insulin resistance	9	108	4,26E-04	6,57E-03	http://www.genome.jp/kegg-bin/show_pathway?hsa04931/hsa:79660%09red/hsa:22877%09red/hsa:10000%09red/hsa:5506%09red/hsa:1385%09red/hsa:5501%09red/hsa:4790%09red/hsa:6720%09red/hsa:90993%09red
Cortisol synthesis and secretion	7	65	4,53E-04	6,85E-03	http://www.genome.jp/kegg-bin/show_pathway?hsa04927/hsa:3710%09red/hsa:775%09red/hsa:5443%09red/hsa:1385%09red/hsa:3777%09red/hsa:90993%09red/hsa:1586%09red
Cholinergic synapse	9	112	5,44E-04	7,98E-03	http://www.genome.jp/kegg-bin/show_pathway?hsa04725/hsa:1136%09red/hsa:2788%09red/hsa:10000%09red/hsa:775%09red/hsa:816%09red/hsa:4893%09red/hsa:1385%09red/hsa:90993%09red/hsa:3710%09red
Human T-cell leukemia virus 1 infection	13	219	5,75E-04	8,38E-03	http://www.genome.jp/kegg-bin/show_pathway?hsa05166/hsa:3134%09red/hsa:1958%09red/hsa:2114%09red/hsa:10000%09red/hsa:8829%09red/hsa:4893%09red/hsa:1385%09red/hsa:4790%09red/hsa:90993%09red/hsa:5530%09red/hsa:8379%09red/hsa:3127%09red
Hypertrophic cardiomyopathy (HCM)	8	90	5,93E-04	8,49E-03	http://www.genome.jp/kegg-bin/show_pathway?hsa05410/hsa:775%09red/hsa:1636%09red/hsa:6546%09red/hsa:9254%09red/hsa:783%09red/hsa:4607%09red/hsa:6444%09red/hsa:488%09red
Glutamatergic synapse	9	114	6,13E-04	8,74E-03	http://www.genome.jp/kegg-bin/show_pathway?hsa04724/hsa:2788%09red/hsa:5530%09red/hsa:775%09red/hsa:22941%09red/hsa:3710%09red/hsa:9455%09red/hsa:2914%09red/hsa:2890%09red/hsa:2903%09red
Cocaine addiction	6	49	6,22E-04	8,83E-03	http://www.genome.jp/kegg-bin/show_pathway?hsa05030/hsa:1813%09red/hsa:1385%09red/hsa:4790%09red/hsa:2903%09red/hsa:90993%09red/hsa:627%09red
Renin secretion	7	69	6,29E-04	8,90E-03	http://www.genome.jp/kegg-bin/show_pathway?hsa04924/hsa:1907%09red/hsa:5530%09red/hsa:775%09red/hsa:1636%09red/hsa:1385%09red/hsa:3778%09red/hsa:3710%09red
mRNA surveillance pathway	8	91	6,34E-04	8,95E-03	http://www.genome.jp/kegg-bin/show_pathway?hsa03015/hsa:5523%09red/hsa:2107%09red/hsa:10250%09red/hsa:64895%09red/hsa:8761%09red/hsa:5501%09red/hsa:124540%09red/hsa:23293%09red
GnRH signaling pathway	8	93	7,24E-04	1,00E-02	http://www.genome.jp/kegg-bin/show_pathway?hsa04912/hsa:1839%09red/hsa:775%09red/hsa:816%09red/hsa:4893%09red/hsa:3710%09red/hsa:2488%09red/hsa:2185%09red/hsa:1958%09red
Alzheimer disease	11	171	8,05E-04	1,07E-02	http://www.genome.jp/kegg-bin/show_pathway?hsa05010/hsa:6622%09red/hsa:51079%09red/hsa:775%09red/hsa:3710%09red/hsa:7384%09red/hsa:4695%09red/hsa:516%09red/hsa:102%09red/hsa:488%09red/hsa:2903%09red/hsa:5530%09red
Cell adhesion molecules (CAMs)	10	146	8,77E-04	1,15E-02	http://www.genome.jp/kegg-bin/show_pathway?hsa04514/hsa:257194%09red/hsa:4684%09red/hsa:1366%09red/hsa:57689%09red/hsa:9378%09red/hsa:6900%09red/hsa:1013%09red/hsa:3134%09red/hsa:214%09red/hsa:3127%09red
Ras signaling pathway	13	232	9,51E-04	1,24E-02	http://www.genome.jp/kegg-bin/show_pathway?hsa04014/hsa:2114%09red/hsa:627%09red/hsa:5906%09red/hsa:10000%09red/hsa:4893%09red/hsa:10125%09red/hsa:8831%09red/hsa:4790%09red/hsa:2788%09red/hsa:2903%09red/hsa:1946%09red/hsa:6789%09red/hsa:5923%09red
Phosphatidylinositol signaling system	8	99	1,06E-03	1,33E-02	http://www.genome.jp/kegg-bin/show_pathway?hsa04070/hsa:9162%09red/hsa:51447%09red/hsa:3710%09red/hsa:8821%09red/hsa:5286%09red/hsa:117283%09red/hsa:9677%09red/hsa:8525%09red
Tuberculosis	11	179	1,14E-03	1,42E-02	http://www.genome.jp/kegg-bin/show_pathway?hsa05152/hsa:54106%09red/hsa:3329%09red/hsa:5530%09red/hsa:10000%09red/hsa:816%09red/hsa:4802%09red/hsa:1385%09red/hsa:3313%09red/hsa:4790%09red/hsa:929%09red/hsa:3127%09red
Human immunodeficiency virus 1 infection	12	212	1,36E-03	1,59E-02	http://www.genome.jp/kegg-bin/show_pathway?hsa05170/hsa:2788%09red/hsa:2923%09red/hsa:5530%09red/hsa:10000%09red/hsa:995%09red/hsa:4893%09red/hsa:3710%09red/hsa:578%09red/hsa:4790%09red/hsa:2185%09red/hsa:1072%09red/hsa:3134%09red
Endometrial cancer	6	58	1,39E-03	1,62E-02	http://www.genome.jp/kegg-bin/show_pathway?hsa05213/hsa:1643%09red/hsa:10000%09red/hsa:4893%09red/hsa:578%09red/hsa:51426%09red/hsa:2309%09red
Neuroactive ligand-receptor interaction	16	338	1,44E-03	1,65E-02	http://www.genome.jp/kegg-bin/show_pathway?hsa04080/hsa:7252%09red/hsa:1813%09red/hsa:2488%09red/hsa:5443%09red/hsa:1907%09red/hsa:2147%09red/hsa:2890%09red/hsa:56923%09red/hsa:3350%09red/hsa:2914%09red/hsa:3354%09red/hsa:1135%09red/hsa:4295%09red/hsa:1136%09red/hsa:2903%09red/hsa:1138%09red
Kaposi sarcoma-associated herpesvirus infection	11	186	1,53E-03	1,73E-02	http://www.genome.jp/kegg-bin/show_pathway?hsa05167/hsa:2788%09red/hsa:5530%09red/hsa:10000%09red/hsa:4893%09red/hsa:1385%09red/hsa:578%09red/hsa:4790%09red/hsa:4277%09red/hsa:7187%09red/hsa:3710%09red/hsa:3134%09red
@@Cellular senescence	10	160	1,68E-03	1,84E-02	http://www.genome.jp/kegg-bin/show_pathway?hsa04218/hsa:144715%09red/hsa:5530%09red/hsa:10000%09red/hsa:4893%09red/hsa:3710%09red/hsa:5501%09red/hsa:4790%09red/hsa:2309%09red/hsa:10758%09red/hsa:3134%09red
ErbB signaling pathway	7	85	1,94E-03	2,06E-02	http://www.genome.jp/kegg-bin/show_pathway?hsa04012/hsa:1839%09red/hsa:10000%09red/hsa:816%09red/hsa:4893%09red/hsa:4690%09red/hsa:2066%09red/hsa:3084%09red
Calcium signaling pathway	11	193	2,01E-03	2,11E-02	http://www.genome.jp/kegg-bin/show_pathway?hsa04020/hsa:10345%09red/hsa:5530%09red/hsa:775%09red/hsa:816%09red/hsa:3710%09red/hsa:2066%09red/hsa:491%09red/hsa:6546%09red/hsa:2185%09red/hsa:488%09red/hsa:2903%09red
Cardiac muscle contraction	7	86	2,07E-03	2,14E-02	http://www.genome.jp/kegg-bin/show_pathway?hsa04260/hsa:10345%09red/hsa:775%09red/hsa:9254%09red/hsa:7384%09red/hsa:783%09red/hsa:6546%09red/hsa:488%09red
Insulin secretion	7	86	2,07E-03	2,14E-02	http://www.genome.jp/kegg-bin/show_pathway?hsa04911/hsa:1385%09red/hsa:775%09red/hsa:816%09red/hsa:3710%09red/hsa:3782%09red/hsa:3778%09red/hsa:90993%09red
Human cytomegalovirus infection	12	225	2,17E-03	2,20E-02	http://www.genome.jp/kegg-bin/show_pathway?hsa05163/hsa:2788%09red/hsa:2923%09red/hsa:5530%09red/hsa:10000%09red/hsa:4893%09red/hsa:1385%09red/hsa:578%09red/hsa:4790%09red/hsa:2185%09red/hsa:90993%09red/hsa:3710%09red/hsa:3134%09red
Small cell lung cancer	7	93	3,11E-03	2,88E-02	http://www.genome.jp/kegg-bin/show_pathway?hsa05222/hsa:1643%09red/hsa:10000%09red/hsa:578%09red/hsa:4790%09red/hsa:2272%09red/hsa:7187%09red/hsa:51426%09red
Neurotrophin signaling pathway	8	119	3,12E-03	2,89E-02	http://www.genome.jp/kegg-bin/show_pathway?hsa04722/hsa:5906%09red/hsa:10000%09red/hsa:816%09red/hsa:4893%09red/hsa:4790%09red/hsa:5607%09red/hsa:2309%09red/hsa:627%09red
Non-alcoholic fatty liver disease (NAFLD)	9	149	3,48E-03	3,09E-02	http://www.genome.jp/kegg-bin/show_pathway?hsa04932/hsa:83737%09red/hsa:51079%09red/hsa:10000%09red/hsa:79602%09red/hsa:7384%09red/hsa:4695%09red/hsa:4790%09red/hsa:6720%09red/hsa:22877%09red
Dilated cardiomyopathy (DCM)	7	96	3,67E-03	3,23E-02	http://www.genome.jp/kegg-bin/show_pathway?hsa05414/hsa:775%09red/hsa:4607%09red/hsa:9254%09red/hsa:783%09red/hsa:6546%09red/hsa:6444%09red/hsa:488%09red
Circadian entrainment	7	97	3,87E-03	3,31E-02	http://www.genome.jp/kegg-bin/show_pathway?hsa04713/hsa:1385%09red/hsa:775%09red/hsa:816%09red/hsa:3710%09red/hsa:2890%09red/hsa:2788%09red/hsa:2903%09red
Cushing syndrome	9	155	4,44E-03	3,68E-02	http://www.genome.jp/kegg-bin/show_pathway?hsa04934/hsa:3710%09red/hsa:5906%09red/hsa:775%09red/hsa:816%09red/hsa:5443%09red/hsa:1385%09red/hsa:3777%09red/hsa:90993%09red/hsa:1586%09red
Glioma	6	75	4,59E-03	3,72E-02	http://www.genome.jp/kegg-bin/show_pathway?hsa05214/hsa:1643%09red/hsa:10000%09red/hsa:816%09red/hsa:4893%09red/hsa:578%09red/hsa:51426%09red
Oocyte meiosis	8	128	4,73E-03	3,83E-02	http://www.genome.jp/kegg-bin/show_pathway?hsa04114/hsa:5530%09red/hsa:995%09red/hsa:816%09red/hsa:7529%09red/hsa:3710%09red/hsa:5501%09red/hsa:8379%09red
Chronic myeloid leukemia	6	76	4,88E-03	3,89E-02	http://www.genome.jp/kegg-bin/show_pathway?hsa05220/hsa:1643%09red/hsa:10000%09red/hsa:4893%09red/hsa:578%09red/hsa:4790%09red/hsa:51426%09red
Arrhythmogenic right ventricular cardiomyopathy (ARVC)	6	77	5,17E-03	4,07E-02	http://www.genome.jp/kegg-bin/show_pathway?hsa05412/hsa:775%09red/hsa:9254%09red/hsa:783%09red/hsa:6546%09red/hsa:6444%09red/hsa:488%09red
T cell receptor signaling pathway	7	103	5,26E-03	4,08E-02	http://www.genome.jp/kegg-bin/show_pathway?hsa04660/hsa:5530%09red/hsa:10000%09red/hsa:84433%09red/hsa:4893%09red/hsa:4690%09red/hsa:10125%09red/hsa:4790%09red
PI3K-Akt signaling pathway	15	354	5,35E-03	4,08E-02	http://www.genome.jp/kegg-bin/show_pathway?hsa04151/hsa:5523%09red/hsa:2788%09red/hsa:10000%09red/hsa:7529%09red/hsa:4893%09red/hsa:1385%09red/hsa:57521%09red/hsa:4790%09red/hsa:2066%09red/hsa:5649%09red/hsa:7148%09red/hsa:1946%09red/hsa:2309%09red/hsa:90993%09red/hsa:627%09red
Huntington disease	10	193	5,94E-03	4,41E-02	http://www.genome.jp/kegg-bin/show_pathway?hsa05016/hsa:51079%09red/hsa:1385%09red/hsa:7384%09red/hsa:4695%09red/hsa:516%09red/hsa:196385%09red/hsa:25981%09red/hsa:90993%09red/hsa:55081%09red/hsa:627%09red
Hepatitis B	9	163	6,04E-03	4,47E-02	http://www.genome.jp/kegg-bin/show_pathway?hsa05161/hsa:1643%09red/hsa:10000%09red/hsa:7529%09red/hsa:4893%09red/hsa:1385%09red/hsa:4790%09red/hsa:2185%09red/hsa:90993%09red/hsa:7187%09red
Ubiquitin mediated proteolysis	8	137	6,91E-03	4,80E-02	http://www.genome.jp/kegg-bin/show_pathway?hsa04120/hsa:4591%09red/hsa:83737%09red/hsa:1643%09red/hsa:9320%09red/hsa:7326%09red/hsa:7323%09red/hsa:55120%09red/hsa:63893%09red
Human papillomavirus infection	14	330	6,91E-03	4,80E-02	http://www.genome.jp/kegg-bin/show_pathway?hsa05165/hsa:5523%09red/hsa:10000%09red/hsa:3996%09red/hsa:23513%09red/hsa:4893%09red/hsa:1385%09red/hsa:578%09red/hsa:4790%09red/hsa:5649%09red/hsa:55534%09red/hsa:90993%09red/hsa:7187%09red/hsa:7148%09red/hsa:3134%09red
Estrogen signaling pathway	8	138	7,19E-03	4,80E-02	http://www.genome.jp/kegg-bin/show_pathway?hsa04915/hsa:1385%09red/hsa:1839%09red/hsa:10000%09red/hsa:4893%09red/hsa:3710%09red/hsa:10499%09red/hsa:90993%09red/hsa:5443%09red
Taste transduction	6	83	7,24E-03	4,82E-02	http://www.genome.jp/kegg-bin/show_pathway?hsa04742/hsa:775%09red/hsa:3710%09red/hsa:3350%09red/hsa:3354%09red/hsa:10021%09red/hsa:2914%09red
PANTHER
Term	Input number	Background	pValue	FDR	Hyperlink
Wnt signaling pathway	19	294	1,15E-05	3,17E-04	http://www.pantherdb.org/pathway/pathwayDiagram.jsp?catAccession=P00057
Nicotinic acetylcholine receptor signaling pathway	10	93	2,91E-05	7,09E-04	http://www.pantherdb.org/pathway/pathwayDiagram.jsp?catAccession=P00044
Cadherin signaling pathway	12	153	8,53E-05	1,83E-03	http://www.pantherdb.org/pathway/pathwayDiagram.jsp?catAccession=P00012
Nicotine pharmacodynamics pathway	5	28	3,82E-04	6,06E-03	http://www.pantherdb.org/pathway/pathwayDiagram.jsp?catAccession=P06587
CCKR signaling map	11	175	9,62E-04	1,24E-02	http://www.pantherdb.org/pathway/pathwayDiagram.jsp?catAccession=P06959
EGF receptor signaling pathway	8	114	2,44E-03	2,40E-02	http://www.pantherdb.org/pathway/pathwayDiagram.jsp?catAccession=P00018
GENE ONTOLOGY
Term	Input number	Background	pValue	FDR	Hyperlink
protein binding	499	11779	5,75E-88	3,21E-84	http://amigo.geneontology.org/amigo/term/GO:0005515
nucleus	236	5208	1,03E-35	1,92E-32	http://amigo.geneontology.org/amigo/term/GO:0005634
plasma membrane	213	4619	9,08E-33	1,27E-29	http://amigo.geneontology.org/amigo/term/GO:0005886
nucleoplasm	178	3630	7,04E-30	7,87E-27	http://amigo.geneontology.org/amigo/term/GO:0005654
cytosol	211	5095	2,41E-26	2,25E-23	http://amigo.geneontology.org/amigo/term/GO:0005829
cytoplasm	195	4624	4,92E-25	3,93E-22	http://amigo.geneontology.org/amigo/term/GO:0005737
metal ion binding	111	2298	7,04E-18	3,28E-15	http://amigo.geneontology.org/amigo/term/GO:0046872
neuronal cell body	39	376	4,07E-16	1,20E-13	http://amigo.geneontology.org/amigo/term/GO:0043025
extracellular exosome	94	2085	1,62E-13	1,74E-11	http://amigo.geneontology.org/amigo/term/GO:0070062
membrane	92	2075	7,43E-13	5,85E-11	http://amigo.geneontology.org/amigo/term/GO:0016020
RNA binding	70	1366	1,15E-12	8,16E-11	http://amigo.geneontology.org/amigo/term/GO:0003723
glutamatergic synapse	33	354	1,15E-12	8,16E-11	http://amigo.geneontology.org/amigo/term/GO:0098978
postsynaptic density	27	251	6,58E-12	4,09E-10	http://amigo.geneontology.org/amigo/term/GO:0014069
integral component of plasma membrane	68	1380	1,29E-11	7,93E-10	http://amigo.geneontology.org/amigo/term/GO:0005887
dendrite	34	420	1,92E-11	1,13E-09	http://amigo.geneontology.org/amigo/term/GO:0030425
calcium ion binding	44	693	4,21E-11	2,35E-09	http://amigo.geneontology.org/amigo/term/GO:0005509
dendritic spine	21	162	6,45E-11	3,46E-09	http://amigo.geneontology.org/amigo/term/GO:0043197
ATP binding	68	1463	1,42E-10	7,37E-09	http://amigo.geneontology.org/amigo/term/GO:0005524
integral component of membrane	127	3643	2,04E-10	1,04E-08	http://amigo.geneontology.org/amigo/term/GO:0016021
identical protein binding	67	1456	2,92E-10	1,44E-08	http://amigo.geneontology.org/amigo/term/GO:0042802
nucleosome	14	66	3,59E-10	1,76E-08	http://amigo.geneontology.org/amigo/term/GO:0000786
T cell receptor signaling pathway	19	174	6,89E-09	3,11E-07	http://amigo.geneontology.org/amigo/term/GO:0050852
axon	25	310	9,54E-09	4,23E-07	http://amigo.geneontology.org/amigo/term/GO:0030424
neuron projection	26	336	1,07E-08	4,69E-07	http://amigo.geneontology.org/amigo/term/GO:0043005
homophilic cell adhesion via plasma membrane adhesion molecules	18	162	1,34E-08	5,84E-07	http://amigo.geneontology.org/amigo/term/GO:0007156
nuclear chromatin	46	915	1,69E-08	7,33E-07	http://amigo.geneontology.org/amigo/term/GO:0000790
regulation of synaptic plasticity	11	50	2,01E-08	8,59E-07	http://amigo.geneontology.org/amigo/term/GO:0048167
negative regulation of transcription by RNA polymerase II	43	832	2,38E-08	1,01E-06	http://amigo.geneontology.org/amigo/term/GO:0000122
positive regulation of transcription by RNA polymerase II	53	1159	2,77E-08	1,17E-06	http://amigo.geneontology.org/amigo/term/GO:0045944
nuclear body	24	307	3,26E-08	1,36E-06	http://amigo.geneontology.org/amigo/term/GO:0016604
axon guidance	20	222	5,40E-08	2,22E-06	http://amigo.geneontology.org/amigo/term/GO:0007411
synapse	28	420	5,76E-08	2,35E-06	http://amigo.geneontology.org/amigo/term/GO:0045202
centrosome	31	506	6,86E-08	2,78E-06	http://amigo.geneontology.org/amigo/term/GO:0005813
cadherin binding	23	305	1,15E-07	4,60E-06	http://amigo.geneontology.org/amigo/term/GO:0045296
intracellular membrane-bounded organelle	40	788	1,15E-07	4,60E-06	http://amigo.geneontology.org/amigo/term/GO:0043231
positive regulation of neuron projection development	14	111	1,32E-07	5,25E-06	http://amigo.geneontology.org/amigo/term/GO:0010976
synapse assembly	11	63	1,61E-07	6,32E-06	http://amigo.geneontology.org/amigo/term/GO:0007416
protein-containing complex	34	623	2,15E-07	8,35E-06	http://amigo.geneontology.org/amigo/term/GO:0032991
nucleosome assembly	12	83	2,77E-07	1,06E-05	http://amigo.geneontology.org/amigo/term/GO:0006334
nucleosomal DNA binding	9	39	2,78E-07	1,06E-05	http://amigo.geneontology.org/amigo/term/GO:0031492
perinuclear region of cytoplasm	36	697	3,35E-07	1,26E-05	http://amigo.geneontology.org/amigo/term/GO:0048471
signaling receptor binding	24	353	3,62E-07	1,36E-05	http://amigo.geneontology.org/amigo/term/GO:0005102
protein domain specific binding	19	239	6,84E-07	2,52E-05	http://amigo.geneontology.org/amigo/term/GO:0019904
mitochondrion	52	1258	7,34E-07	2,66E-05	http://amigo.geneontology.org/amigo/term/GO:0005739
nuclear speck	25	400	8,94E-07	3,18E-05	http://amigo.geneontology.org/amigo/term/GO:0016607
regulation of cytokine production	8	33	9,33E-07	3,30E-05	http://amigo.geneontology.org/amigo/term/GO:0001817
protein-containing complex binding	23	349	1,04E-06	3,67E-05	http://amigo.geneontology.org/amigo/term/GO:0044877
DNA binding	50	1209	1,19E-06	4,12E-05	http://amigo.geneontology.org/amigo/term/GO:0003677
negative regulation of chromatin silencing	6	14	1,47E-06	5,03E-05	http://amigo.geneontology.org/amigo/term/GO:0031936
positive regulation of apoptotic process	22	335	1,88E-06	6,32E-05	http://amigo.geneontology.org/amigo/term/GO:0043065
nucleosome positioning	6	15	2,02E-06	6,76E-05	http://amigo.geneontology.org/amigo/term/GO:0016584
negative regulation of DNA recombination	6	16	2,73E-06	8,83E-05	http://amigo.geneontology.org/amigo/term/GO:0045910
synaptic membrane	7	27	3,09E-06	9,90E-05	http://amigo.geneontology.org/amigo/term/GO:0097060
mRNA splicing, via spliceosome	18	246	3,97E-06	1,25E-04	http://amigo.geneontology.org/amigo/term/GO:0000398
zinc ion binding	37	820	4,72E-06	1,46E-04	http://amigo.geneontology.org/amigo/term/GO:0008270
retinal ganglion cell axon guidance	6	18	4,77E-06	1,46E-04	http://amigo.geneontology.org/amigo/term/GO:0031290
adult behavior	7	30	5,63E-06	1,71E-04	http://amigo.geneontology.org/amigo/term/GO:0030534
long-term synaptic potentiation	8	45	7,08E-06	2,09E-04	http://amigo.geneontology.org/amigo/term/GO:0060291
DNA-binding transcription factor activity, RNA polymerase II-specific	38	874	7,89E-06	2,29E-04	http://amigo.geneontology.org/amigo/term/GO:0000981
chromosome condensation	6	20	7,90E-06	2,29E-04	http://amigo.geneontology.org/amigo/term/GO:0030261
protein ubiquitination	26	486	7,90E-06	2,29E-04	http://amigo.geneontology.org/amigo/term/GO:0016567
ion transmembrane transport	16	209	7,96E-06	2,29E-04	http://amigo.geneontology.org/amigo/term/GO:0034220
neural crest cell migration	8	46	8,17E-06	2,34E-04	http://amigo.geneontology.org/amigo/term/GO:0001755
MAPK cascade	18	261	8,52E-06	2,43E-04	http://amigo.geneontology.org/amigo/term/GO:0000165
protein kinase binding	25	461	9,44E-06	2,68E-04	http://amigo.geneontology.org/amigo/term/GO:0019901
sequence-specific DNA binding	23	405	1,06E-05	2,97E-04	http://amigo.geneontology.org/amigo/term/GO:0043565
ubiquitin protein ligase binding	19	294	1,15E-05	3,17E-04	http://amigo.geneontology.org/amigo/term/GO:0031625
nuclear euchromatin	7	34	1,15E-05	3,17E-04	http://amigo.geneontology.org/amigo/term/GO:0005719
protein heterodimerization activity	19	297	1,31E-05	3,57E-04	http://amigo.geneontology.org/amigo/term/GO:0046982
chromatin DNA binding	9	66	1,31E-05	3,57E-04	http://amigo.geneontology.org/amigo/term/GO:0031490
cell surface	29	598	1,42E-05	3,82E-04	http://amigo.geneontology.org/amigo/term/GO:0009986
cell-cell adhesion via plasma-membrane adhesion molecules	7	36	1,60E-05	4,21E-04	http://amigo.geneontology.org/amigo/term/GO:0098742
cell adhesion	25	478	1,68E-05	4,40E-04	http://amigo.geneontology.org/amigo/term/GO:0007155
DNA-binding transcription factor activity	29	607	1,85E-05	4,78E-04	http://amigo.geneontology.org/amigo/term/GO:0003700
calmodulin binding	15	200	1,90E-05	4,89E-04	http://amigo.geneontology.org/amigo/term/GO:0005516
GABA-ergic synapse	9	70	2,01E-05	5,15E-04	http://amigo.geneontology.org/amigo/term/GO:0098982
presynapse	11	109	2,02E-05	5,15E-04	http://amigo.geneontology.org/amigo/term/GO:0098793
negative regulation of cell population proliferation	22	394	2,10E-05	5,28E-04	http://amigo.geneontology.org/amigo/term/GO:0008285
ion channel binding	12	133	2,41E-05	6,04E-04	http://amigo.geneontology.org/amigo/term/GO:0044325
sequence-specific double-stranded DNA binding	27	553	2,49E-05	6,21E-04	http://amigo.geneontology.org/amigo/term/GO:1990837
brain development	16	231	2,53E-05	6,28E-04	http://amigo.geneontology.org/amigo/term/GO:0007420
proteasome-mediated ubiquitin-dependent protein catabolic process	14	181	2,60E-05	6,43E-04	http://amigo.geneontology.org/amigo/term/GO:0043161
growth cone	12	140	3,85E-05	9,23E-04	http://amigo.geneontology.org/amigo/term/GO:0030426
chemorepellent activity	6	28	4,05E-05	9,60E-04	http://amigo.geneontology.org/amigo/term/GO:0045499
postsynaptic membrane	12	141	4,10E-05	9,67E-04	http://amigo.geneontology.org/amigo/term/GO:0045211
KEGG DISEASE
Term	Input number	Background	pValue	FDR	Hyperlink
Nervous system diseases	39	859	2,28E-06	7,58E-05	None
Mental and behavioural disorders	16	189	2,42E-06	7,94E-05	None
Other diseases	16	204	5,99E-06	1,81E-04	None
Autosomal dominant mental retardation	8	52	1,82E-05	4,72E-04	http://www.genome.jp/dbget-bin/www_bget?H00773
Epilepsy	11	113	2,75E-05	6,73E-04	None
Congenital malformations	32	900	1192	1,47E-02	None
Brugada syndrome	3	9	1342	1,59E-02	http://www.genome.jp/dbget-bin/www_bget?H00728
Cone-rod dystrophy and cone dystrophy	4	23	1632	1,80E-02	http://www.genome.jp/dbget-bin/www_bget?H00481
Cardiovascular diseases	15	342	3965	3,35E-02	None
Cardiac diseases	7	101	4763	3,83E-02	None
Endocrine and metabolic diseases	11	220	5163	4,07E-02	None
Congenital disorders of metabolism	24	695	6481	4,68E-02	None
GWAS CATALOG
Term	Input number	Background	pValue	FDR	Hyperlink
Schizophrenia	80	181	7,73E-73	2,16E-69	None
Bipolar disorder	29	131	4,97E-20	3,47E-17	None
Body mass index	25	102	2,32E-18	1,18E-15	None
Autism spectrum disorder, attention deficit-hyperactivity disorder, bipolar disorder, major depressive disorder, and schizophrenia (combined)	16	45	2,44E-14	3,41E-12	None
Obesity	16	51	1,22E-13	1,36E-11	None
Blood pressure	19	87	1,65E-13	1,74E-11	None
Obesity-related traits	43	691	1,27E-10	6,63E-09	None
HDL cholesterol	16	121	9,29E-09	4,15E-07	None
Prostate cancer	21	267	2,12E-07	8,29E-06	None
Amyotrophic lateral sclerosis (sporadic)	16	159	2,93E-07	1,11E-05	None
Parkinson's disease	10	56	4,89E-07	1,82E-05	None
Schizophrenia, schizoaffective disorder or bipolar disorder	5	5	5,83E-07	2,16E-05	None
Schizophrenia or bipolar disorder	5	6	1,05E-06	3,68E-05	None
Triglycerides	11	81	1,51E-06	5,16E-05	None
Menarche (age at onset)	10	69	2,67E-06	8,74E-05	None
Bipolar disorder (mood-incongruent)	6	16	2,73E-06	8,83E-05	None
Systolic blood pressure	8	41	3,85E-06	1,22E-04	None
Iron status biomarkers	6	18	4,77E-06	1,46E-04	None
Educational attainment	5	10	6,42E-06	1,93E-04	None
Cholesterol, total	11	96	6,74E-06	2,00E-04	None
Immunoglobulin A	6	20	7,90E-06	2,29E-04	None
Obesity (early onset extreme)	6	21	9,99E-06	2,81E-04	None
Crohn's disease	16	220	1,45E-05	3,87E-04	None
Mean platelet volume	8	55	2,62E-05	6,44E-04	None
Subcutaneous adipose tissue	7	41	3,36E-05	8,09E-04	None
Platelet counts	9	77	4,00E-05	9,50E-04	None
Testicular germ cell tumor	6	29	4,81E-05	1,11E-03	None
Brain imaging in schizophrenia (interaction)	4	8	5,78E-05	1,31E-03	None
LDL cholesterol	9	89	1,12E-04	2,28E-03	None
Temperament (bipolar disorder)	4	10	1,13E-04	2,30E-03	None
Myopia (pathological)	6	37	1,59E-04	3,10E-03	None
Coronary heart disease	9	96	1,89E-04	3,58E-03	None
Homeostasis model assessment of beta-cell function (interaction)	4	12	2,00E-04	3,72E-03	None
Weight	5	24	2,03E-04	3,74E-03	None
Attention deficit hyperactivity disorder	7	57	2,18E-04	3,96E-03	None
Adiponectin levels	5	25	2,40E-04	4,29E-03	None
Waist circumference	5	25	2,40E-04	4,29E-03	None
Hematology traits	5	26	2,82E-04	4,80E-03	None
Iron levels	3	5	3,62E-04	5,79E-03	None
Autism	4	15	4,07E-04	6,35E-03	None
Serum albumin level	4	15	4,07E-04	6,35E-03	None
Acne (severe)	12	184	4,22E-04	6,54E-03	None
Bronchopulmonary dysplasia	5	29	4,41E-04	6,75E-03	None
Asperger disorder	3	6	5,35E-04	7,87E-03	None
Fasting glucose-related traits (interaction with BMI)	5	31	5,79E-04	8,38E-03	None
Hypertension	5	31	5,79E-04	8,38E-03	None
Ulcerative colitis	10	138	5,84E-04	8,43E-03	None
Longevity	5	32	6,59E-04	9,18E-03	None
Adverse response to chemotherapy in breast cancer (alopecia) (cyclophosphamide+doxorubicin+/-5FU)	3	7	7,53E-04	1,01E-02	None
Coronary artery calcification	6	52	8,28E-04	1,10E-02	None
Periodontitis (Mean PAL)	5	34	8,43E-04	1,11E-02	None
Uric acid levels	4	20	1,03E-03	1,31E-02	None
Cognitive performance	7	78	1,23E-03	1,50E-02	None
Osteoarthritis	3	9	1,34E-03	1,59E-02	None
Response to antipsychotic treatment in schizophrenia (working memory)	3	9	1,34E-03	1,59E-02	None
Pulmonary function	6	58	1,39E-03	1,62E-02	None
Smoking behavior	4	22	1,41E-03	1,62E-02	None
Adverse response to lamotrigine and phenytoin	3	10	1,72E-03	1,87E-02	None
Bipolar disorder (body mass index interaction)	3	10	1,72E-03	1,87E-02	None
Amyotrophic lateral sclerosis (age of onset)	3	10	1,72E-03	1,87E-02	None
Quantitative traits	4	24	1,88E-03	2,00E-02	None
Response to antipsychotic treatment	4	24	1,88E-03	2,00E-02	None
Bone mineral density	7	85	1,94E-03	2,06E-02	None
Lung cancer	4	25	2,14E-03	2,18E-02	None
Phosphorus levels	3	11	2,16E-03	2,18E-02	None
Intracranial aneurysm	3	12	2,66E-03	2,54E-02	None
Sudden cardiac arrest	4	28	3,10E-03	2,88E-02	None
Platelet aggregation	3	13	3,23E-03	2,91E-02	None
Immune reponse to smallpox (secreted IL-2)	3	13	3,23E-03	2,91E-02	None
Hematological parameters	3	13	3,23E-03	2,91E-02	None
Atrial fibrillation	3	14	3,86E-03	3,31E-02	None
Psychosis (atypical)	3	14	3,86E-03	3,31E-02	None
Waist-hip ratio	3	14	3,86E-03	3,31E-02	None
Response to amphetamines	4	30	3,88E-03	3,31E-02	None
Fasting insulin (interaction)	3	15	4,57E-03	3,72E-02	None
Obesity (extreme)	3	15	4,57E-03	3,72E-02	None
D-dimer levels	3	15	4,57E-03	3,72E-02	None
Coronary artery disease	4	32	4,79E-03	3,83E-02	None
Anorexia nervosa	4	32	4,79E-03	3,83E-02	None
Heart rate	4	33	5,29E-03	4,08E-02	None
Homeostasis model assessment of insulin resistance (interaction)	3	16	5,35E-03	4,08E-02	None
Age-related hearing impairment	3	16	5,35E-03	4,08E-02	None
Red blood cell traits	6	78	5,49E-03	4,17E-02	None
Temperament	3	17	6,21E-03	4,53E-02	None
Plasma omega-6 polyunsaturated fatty acid levels (adrenic acid)	3	17	6,21E-03	4,53E-02	None
Aortic root size	3	17	6,21E-03	4,53E-02	None
Metabolite levels	7	107	6,38E-03	4,64E-02	None
Bone mineral density (hip)	3	18	7,14E-03	4,80E-02	None
Response to fenofibrate (adiponectin levels)	3	18	7,14E-03	4,80E-02	None
Staphylococcus aureus infection	2	5	7,18E-03	4,80E-02	None
Echocardiographic traits	2	5	7,18E-03	4,80E-02	None
Cognitive decline (age-related)	2	5	7,18E-03	4,80E-02	None
Nicotine dependence	2	5	7,18E-03	4,80E-02	None
Osteoarthritis (hip)	2	5	7,18E-03	4,80E-02	None
REACTOME
Term	Input number	Background	pValue	FDR	Hyperlink
RHO GTPase Effectors	41	321	8,39E-20	5,21E-17	http://www.reactome.org/cgi-bin/eventbrowser_st_id?ST_ID=R-HSA-195258
Signal Transduction	124	2689	1,97E-18	1,10E-15	http://www.reactome.org/cgi-bin/eventbrowser_st_id?ST_ID=R-HSA-162582
Chromatin organization	35	273	3,85E-17	1,43E-14	http://www.reactome.org/cgi-bin/eventbrowser_st_id?ST_ID=R-HSA-4839726
Chromatin modifying enzymes	35	273	3,85E-17	1,43E-14	http://www.reactome.org/cgi-bin/eventbrowser_st_id?ST_ID=R-HSA-3247509
DNA methylation	20	65	1,43E-16	4,99E-14	http://www.reactome.org/cgi-bin/eventbrowser_st_id?ST_ID=R-HSA-5334118
Signaling by Rho GTPases	43	449	1,74E-16	5,71E-14	http://www.reactome.org/cgi-bin/eventbrowser_st_id?ST_ID=R-HSA-194315
Activated PKN1 stimulates transcription of AR (androgen receptor) regulated genes KLK2 and KLK3	20	67	2,33E-16	7,24E-14	http://www.reactome.org/cgi-bin/eventbrowser_st_id?ST_ID=R-HSA-5625886
RHO GTPases activate PKNs	22	94	5,80E-16	1,54E-13	http://www.reactome.org/cgi-bin/eventbrowser_st_id?ST_ID=R-HSA-5625740
HDACs deacetylate histones	22	94	5,80E-16	1,54E-13	http://www.reactome.org/cgi-bin/eventbrowser_st_id?ST_ID=R-HSA-3214815
Cell Cycle	50	629	6,35E-16	1,61E-13	http://www.reactome.org/cgi-bin/eventbrowser_st_id?ST_ID=R-HSA-1640170
M Phase	39	384	7,70E-16	1,87E-13	http://www.reactome.org/cgi-bin/eventbrowser_st_id?ST_ID=R-HSA-68886
Developmental Biology	67	1082	8,71E-16	2,03E-13	http://www.reactome.org/cgi-bin/eventbrowser_st_id?ST_ID=R-HSA-1266738
RNA Polymerase I Promoter Opening	19	63	1,12E-15	2,50E-13	http://www.reactome.org/cgi-bin/eventbrowser_st_id?ST_ID=R-HSA-73728
Meiotic recombination	21	86	1,29E-15	2,77E-13	http://www.reactome.org/cgi-bin/eventbrowser_st_id?ST_ID=R-HSA-912446
ERCC6 (CSB) and EHMT2 (G9a) positively regulate rRNA expression	20	76	1,81E-15	3,74E-13	http://www.reactome.org/cgi-bin/eventbrowser_st_id?ST_ID=R-HSA-427389
Transcriptional regulation of granulopoiesis	21	89	2,32E-15	4,63E-13	http://www.reactome.org/cgi-bin/eventbrowser_st_id?ST_ID=R-HSA-9616222
Meiosis	23	116	2,86E-15	5,52E-13	http://www.reactome.org/cgi-bin/eventbrowser_st_id?ST_ID=R-HSA-1500620
SIRT1 negatively regulates rRNA expression	19	68	3,62E-15	6,75E-13	http://www.reactome.org/cgi-bin/eventbrowser_st_id?ST_ID=R-HSA-427359
DNA Damage/Telomere Stress Induced Senescence	20	80	4,17E-15	7,52E-13	http://www.reactome.org/cgi-bin/eventbrowser_st_id?ST_ID=R-HSA-2559586
Cell Cycle, Mitotic	44	525	6,54E-15	1,14E-12	http://www.reactome.org/cgi-bin/eventbrowser_st_id?ST_ID=R-HSA-69278
Pre-NOTCH Expression and Processing	22	109	8,34E-15	1,41E-12	http://www.reactome.org/cgi-bin/eventbrowser_st_id?ST_ID=R-HSA-1912422
PRC2 methylates histones and DNA	19	73	1,09E-14	1,73E-12	http://www.reactome.org/cgi-bin/eventbrowser_st_id?ST_ID=R-HSA-212300
Condensation of Prophase Chromosomes	19	73	1,09E-14	1,73E-12	http://www.reactome.org/cgi-bin/eventbrowser_st_id?ST_ID=R-HSA-2299718
ESR-mediated signaling	29	221	1,14E-14	1,77E-12	http://www.reactome.org/cgi-bin/eventbrowser_st_id?ST_ID=R-HSA-8939211
Reproduction	24	141	1,42E-14	2,15E-12	http://www.reactome.org/cgi-bin/eventbrowser_st_id?ST_ID=R-HSA-1474165
HATs acetylate histones	24	142	1,63E-14	2,40E-12	http://www.reactome.org/cgi-bin/eventbrowser_st_id?ST_ID=R-HSA-3214847
RUNX1 regulates transcription of genes involved in differentiation of HSCs	23	129	2,11E-14	3,02E-12	http://www.reactome.org/cgi-bin/eventbrowser_st_id?ST_ID=R-HSA-8939236
Transcriptional regulation by small RNAs	21	103	2,85E-14	3,81E-12	http://www.reactome.org/cgi-bin/eventbrowser_st_id?ST_ID=R-HSA-5578749
RNA Polymerase I Promoter Escape	20	90	2,86E-14	3,81E-12	http://www.reactome.org/cgi-bin/eventbrowser_st_id?ST_ID=R-HSA-73772
Formation of the beta-catenin:TCF transactivating complex	20	91	3,43E-14	4,46E-12	http://www.reactome.org/cgi-bin/eventbrowser_st_id?ST_ID=R-HSA-201722
Cell Cycle Checkpoints	32	289	3,57E-14	4,54E-12	http://www.reactome.org/cgi-bin/eventbrowser_st_id?ST_ID=R-HSA-69620
Pre-NOTCH Transcription and Translation	20	93	4,90E-14	6,08E-12	http://www.reactome.org/cgi-bin/eventbrowser_st_id?ST_ID=R-HSA-1912408
Amyloid fiber formation	21	109	7,55E-14	8,98E-12	http://www.reactome.org/cgi-bin/eventbrowser_st_id?ST_ID=R-HSA-977225
RNA Polymerase I Promoter Clearance	21	109	7,55E-14	8,98E-12	http://www.reactome.org/cgi-bin/eventbrowser_st_id?ST_ID=R-HSA-73854
RUNX1 regulates genes involved in megakaryocyte differentiation and platelet function	20	96	8,23E-14	9,58E-12	http://www.reactome.org/cgi-bin/eventbrowser_st_id?ST_ID=R-HSA-8936459
RNA Polymerase I Transcription	21	110	8,84E-14	1,01E-11	http://www.reactome.org/cgi-bin/eventbrowser_st_id?ST_ID=R-HSA-73864
Packaging Of Telomere Ends	16	52	1,56E-13	1,71E-11	http://www.reactome.org/cgi-bin/eventbrowser_st_id?ST_ID=R-HSA-171306
B-WICH complex positively regulates rRNA expression	19	89	2,35E-13	2,44E-11	http://www.reactome.org/cgi-bin/eventbrowser_st_id?ST_ID=R-HSA-5250924
Meiotic synapsis	18	77	2,64E-13	2,68E-11	http://www.reactome.org/cgi-bin/eventbrowser_st_id?ST_ID=R-HSA-1221632
Transcriptional regulation by RUNX1	28	235	2,82E-13	2,81E-11	http://www.reactome.org/cgi-bin/eventbrowser_st_id?ST_ID=R-HSA-8878171
Gene Silencing by RNA	22	133	2,98E-13	2,87E-11	http://www.reactome.org/cgi-bin/eventbrowser_st_id?ST_ID=R-HSA-211000
Positive epigenetic regulation of rRNA expression	20	104	3,05E-13	2,89E-11	http://www.reactome.org/cgi-bin/eventbrowser_st_id?ST_ID=R-HSA-5250913
Depurination	16	55	3,23E-13	2,91E-11	http://www.reactome.org/cgi-bin/eventbrowser_st_id?ST_ID=R-HSA-73927
Recognition and association of DNA glycosylase with site containing an affected purine	16	55	3,23E-13	2,91E-11	http://www.reactome.org/cgi-bin/eventbrowser_st_id?ST_ID=R-HSA-110330
Cleavage of the damaged purine	16	55	3,23E-13	2,91E-11	http://www.reactome.org/cgi-bin/eventbrowser_st_id?ST_ID=R-HSA-110331
Mitotic Prophase	22	134	3,41E-13	3,02E-11	http://www.reactome.org/cgi-bin/eventbrowser_st_id?ST_ID=R-HSA-68875
NoRC negatively regulates rRNA expression	20	105	3,57E-13	3,11E-11	http://www.reactome.org/cgi-bin/eventbrowser_st_id?ST_ID=R-HSA-427413
Activation of HOX genes during differentiation	21	121	4,53E-13	3,84E-11	http://www.reactome.org/cgi-bin/eventbrowser_st_id?ST_ID=R-HSA-5619507
Activation of anterior HOX genes in hindbrain development during early embryogenesis	21	121	4,53E-13	3,84E-11	http://www.reactome.org/cgi-bin/eventbrowser_st_id?ST_ID=R-HSA-5617472
Negative epigenetic regulation of rRNA expression	20	108	5,65E-13	4,72E-11	http://www.reactome.org/cgi-bin/eventbrowser_st_id?ST_ID=R-HSA-5250941
RNA Polymerase II Transcription	69	1316	6,20E-13	5,09E-11	http://www.reactome.org/cgi-bin/eventbrowser_st_id?ST_ID=R-HSA-73857
G2/M DNA damage checkpoint	19	95	6,49E-13	5,26E-11	http://www.reactome.org/cgi-bin/eventbrowser_st_id?ST_ID=R-HSA-69473
Signaling by Nuclear Receptors	29	264	6,79E-13	5,42E-11	http://www.reactome.org/cgi-bin/eventbrowser_st_id?ST_ID=R-HSA-9006931
Senescence-Associated Secretory Phenotype (SASP)	20	110	7,63E-13	5,92E-11	http://www.reactome.org/cgi-bin/eventbrowser_st_id?ST_ID=R-HSA-2559582
Recognition and association of DNA glycosylase with site containing an affected pyrimidine	16	60	1,00E-12	7,45E-11	http://www.reactome.org/cgi-bin/eventbrowser_st_id?ST_ID=R-HSA-110328
Depyrimidination	16	60	1,00E-12	7,45E-11	http://www.reactome.org/cgi-bin/eventbrowser_st_id?ST_ID=R-HSA-73928
Cleavage of the damaged pyrimidine	16	60	1,00E-12	7,45E-11	http://www.reactome.org/cgi-bin/eventbrowser_st_id?ST_ID=R-HSA-110329
Cellular Senescence	25	194	1,11E-12	8,16E-11	http://www.reactome.org/cgi-bin/eventbrowser_st_id?ST_ID=R-HSA-2559583
Signaling by NOTCH	27	231	1,13E-12	8,16E-11	http://www.reactome.org/cgi-bin/eventbrowser_st_id?ST_ID=R-HSA-157118
Cellular responses to stress	36	422	1,21E-12	8,42E-11	http://www.reactome.org/cgi-bin/eventbrowser_st_id?ST_ID=R-HSA-2262752
Base-Excision Repair, AP Site Formation	16	61	1,24E-12	8,56E-11	http://www.reactome.org/cgi-bin/eventbrowser_st_id?ST_ID=R-HSA-73929
Deposition of new CENPA-containing nucleosomes at the centromere	17	74	1,54E-12	1,04E-10	http://www.reactome.org/cgi-bin/eventbrowser_st_id?ST_ID=R-HSA-606279
Nucleosome assembly	17	74	1,54E-12	1,04E-10	http://www.reactome.org/cgi-bin/eventbrowser_st_id?ST_ID=R-HSA-774815
Epigenetic regulation of gene expression	22	146	1,58E-12	1,05E-10	http://www.reactome.org/cgi-bin/eventbrowser_st_id?ST_ID=R-HSA-212165
Generic Transcription Pathway	64	1193	1,76E-12	1,16E-10	http://www.reactome.org/cgi-bin/eventbrowser_st_id?ST_ID=R-HSA-212436
Gene expression (Transcription)	72	1448	2,06E-12	1,34E-10	http://www.reactome.org/cgi-bin/eventbrowser_st_id?ST_ID=R-HSA-74160
Estrogen-dependent gene expression	22	149	2,27E-12	1,44E-10	http://www.reactome.org/cgi-bin/eventbrowser_st_id?ST_ID=R-HSA-9018519
Telomere Maintenance	17	82	6,44E-12	4,04E-10	http://www.reactome.org/cgi-bin/eventbrowser_st_id?ST_ID=R-HSA-157579
Immune System	89	2096	1,66E-11	1,01E-09	http://www.reactome.org/cgi-bin/eventbrowser_st_id?ST_ID=R-HSA-168256
G2/M Checkpoints	22	167	1,71E-11	1,02E-09	http://www.reactome.org/cgi-bin/eventbrowser_st_id?ST_ID=R-HSA-69481
Cellular responses to external stimuli	38	516	1,72E-11	1,02E-09	http://www.reactome.org/cgi-bin/eventbrowser_st_id?ST_ID=R-HSA-8953897
Base Excision Repair	17	89	2,01E-11	1,17E-09	http://www.reactome.org/cgi-bin/eventbrowser_st_id?ST_ID=R-HSA-73884
Metabolism of proteins	86	2012	2,75E-11	1,58E-09	http://www.reactome.org/cgi-bin/eventbrowser_st_id?ST_ID=R-HSA-392499
RMTs methylate histone arginines	16	79	3,64E-11	2,08E-09	http://www.reactome.org/cgi-bin/eventbrowser_st_id?ST_ID=R-HSA-3214858
Oxidative Stress Induced Senescence	19	124	4,02E-11	2,27E-09	http://www.reactome.org/cgi-bin/eventbrowser_st_id?ST_ID=R-HSA-2559580
Chromosome Maintenance	18	110	5,01E-11	2,74E-09	http://www.reactome.org/cgi-bin/eventbrowser_st_id?ST_ID=R-HSA-73886
Nonhomologous End-Joining (NHEJ)	15	69	6,25E-11	3,39E-09	http://www.reactome.org/cgi-bin/eventbrowser_st_id?ST_ID=R-HSA-5693571
Processing of DNA double-strand break ends	17	98	7,66E-11	4,08E-09	http://www.reactome.org/cgi-bin/eventbrowser_st_id?ST_ID=R-HSA-5693607
HDR through Homologous Recombination (HRR) or Single Strand Annealing (SSA)	19	132	1,05E-10	5,55E-09	http://www.reactome.org/cgi-bin/eventbrowser_st_id?ST_ID=R-HSA-5693567
Recruitment and ATM-mediated phosphorylation of repair and signaling proteins at DNA double strand breaks	15	76	2,05E-10	1,04E-08	http://www.reactome.org/cgi-bin/eventbrowser_st_id?ST_ID=R-HSA-5693565
Homology Directed Repair	19	138	2,08E-10	1,05E-08	http://www.reactome.org/cgi-bin/eventbrowser_st_id?ST_ID=R-HSA-5693538
DNA Double Strand Break Response	15	77	2,40E-10	1,20E-08	http://www.reactome.org/cgi-bin/eventbrowser_st_id?ST_ID=R-HSA-5693606
Signaling by WNT	28	329	4,07E-10	1,98E-08	http://www.reactome.org/cgi-bin/eventbrowser_st_id?ST_ID=R-HSA-195721
PKMTs methylate histone lysines	14	70	7,05E-10	3,40E-08	http://www.reactome.org/cgi-bin/eventbrowser_st_id?ST_ID=R-HSA-3214841
TCF dependent signaling in response to WNT	23	232	1,02E-09	4,89E-08	http://www.reactome.org/cgi-bin/eventbrowser_st_id?ST_ID=R-HSA-201681
Adaptive Immune System	43	748	1,25E-09	5,91E-08	http://www.reactome.org/cgi-bin/eventbrowser_st_id?ST_ID=R-HSA-1280218
Neuronal System	30	402	1,76E-09	8,25E-08	http://www.reactome.org/cgi-bin/eventbrowser_st_id?ST_ID=R-HSA-112316
DNA Repair	27	331	1,96E-09	9,11E-08	http://www.reactome.org/cgi-bin/eventbrowser_st_id?ST_ID=R-HSA-73894
DNA Double-Strand Break Repair	19	166	3,41E-09	1,56E-07	http://www.reactome.org/cgi-bin/eventbrowser_st_id?ST_ID=R-HSA-5693532
@@Axon guidance	35	549	3,81E-09	1,73E-07	http://www.reactome.org/cgi-bin/eventbrowser_st_id?ST_ID=R-HSA-422475
HDMs demethylate histones	11	50	2,01E-08	8,59E-07	http://www.reactome.org/cgi-bin/eventbrowser_st_id?ST_ID=R-HSA-3214842
Post-translational protein modification	60	1412	4,04E-08	1,67E-06	http://www.reactome.org/cgi-bin/eventbrowser_st_id?ST_ID=R-HSA-597592
Butyrophilin (BTN) family interactions	6	12	7,26E-07	2,65E-05	http://www.reactome.org/cgi-bin/eventbrowser_st_id?ST_ID=R-HSA-8851680
NCAM signaling for neurite out-growth	10	60	8,59E-07	3,08E-05	http://www.reactome.org/cgi-bin/eventbrowser_st_id?ST_ID=R-HSA-375165
Cytokine Signaling in Immune system	39	836	1,22E-06	4,22E-05	http://www.reactome.org/cgi-bin/eventbrowser_st_id?ST_ID=R-HSA-1280215
SUMOylation of chromatin organization proteins	10	66	1,87E-06	6,32E-05	http://www.reactome.org/cgi-bin/eventbrowser_st_id?ST_ID=R-HSA-4551638
Transmission across Chemical Synapses	19	261	2,32E-06	7,66E-05	http://www.reactome.org/cgi-bin/eventbrowser_st_id?ST_ID=R-HSA-112315
SUMO E3 ligases SUMOylate target proteins	15	170	3,10E-06	9,90E-05	http://www.reactome.org/cgi-bin/eventbrowser_st_id?ST_ID=R-HSA-3108232
Organelle biogenesis and maintenance	20	294	3,32E-06	1,06E-04	http://www.reactome.org/cgi-bin/eventbrowser_st_id?ST_ID=R-HSA-1852241
E3 ubiquitin ligases ubiquitinate target proteins	9	57	4,51E-06	1,41E-04	http://www.reactome.org/cgi-bin/eventbrowser_st_id?ST_ID=R-HSA-8866654
SUMOylation	15	176	4,59E-06	1,43E-04	http://www.reactome.org/cgi-bin/eventbrowser_st_id?ST_ID=R-HSA-2990846
Protein ubiquitination	10	77	6,48E-06	1,94E-04	http://www.reactome.org/cgi-bin/eventbrowser_st_id?ST_ID=R-HSA-8852135
Hemostasis	30	617	9,69E-06	2,74E-04	http://www.reactome.org/cgi-bin/eventbrowser_st_id?ST_ID=R-HSA-109582
Ub-specific processing proteases	16	219	1,37E-05	3,70E-04	http://www.reactome.org/cgi-bin/eventbrowser_st_id?ST_ID=R-HSA-5689880
Mitotic Prometaphase	15	196	1,52E-05	4,03E-04	http://www.reactome.org/cgi-bin/eventbrowser_st_id?ST_ID=R-HSA-68877
Neurotransmitter receptors and postsynaptic signal transmission	15	197	1,61E-05	4,22E-04	http://www.reactome.org/cgi-bin/eventbrowser_st_id?ST_ID=R-HSA-112314
Activation of NMDA receptors and postsynaptic events	10	89	2,05E-05	5,19E-04	http://www.reactome.org/cgi-bin/eventbrowser_st_id?ST_ID=R-HSA-442755
Amplification of signal from unattached kinetochores via a MAD2 inhibitory signal	10	94	3,16E-05	7,64E-04	http://www.reactome.org/cgi-bin/eventbrowser_st_id?ST_ID=R-HSA-141444
Amplification of signal from the kinetochores	10	94	3,16E-05	7,64E-04	http://www.reactome.org/cgi-bin/eventbrowser_st_id?ST_ID=R-HSA-141424
Signaling by Interleukins	28	619	6,35E-05	1,41E-03	http://www.reactome.org/cgi-bin/eventbrowser_st_id?ST_ID=R-HSA-449147
Signaling by Receptor Tyrosine Kinases	23	458	6,50E-05	1,44E-03	http://www.reactome.org/cgi-bin/eventbrowser_st_id?ST_ID=R-HSA-9006934
FLT3 Signaling	16	252	6,72E-05	1,48E-03	http://www.reactome.org/cgi-bin/eventbrowser_st_id?ST_ID=R-HSA-9607240
@@Disease	40	1049	7,74E-05	1,68E-03	http://www.reactome.org/cgi-bin/eventbrowser_st_id?ST_ID=R-HSA-1643685
Diseases of signal transduction	20	374	8,59E-05	1,84E-03	http://www.reactome.org/cgi-bin/eventbrowser_st_id?ST_ID=R-HSA-5663202
Protein-protein interactions at synapses	9	86	8,77E-05	1,86E-03	http://www.reactome.org/cgi-bin/eventbrowser_st_id?ST_ID=R-HSA-6794362
Metabolism of RNA	29	667	9,15E-05	1,94E-03	http://www.reactome.org/cgi-bin/eventbrowser_st_id?ST_ID=R-HSA-8953854
RAF/MAP kinase cascade	15	234	1,02E-04	2,14E-03	http://www.reactome.org/cgi-bin/eventbrowser_st_id?ST_ID=R-HSA-5673001
Mitotic Spindle Checkpoint	10	110	1,07E-04	2,20E-03	http://www.reactome.org/cgi-bin/eventbrowser_st_id?ST_ID=R-HSA-69618
MAPK1/MAPK3 signaling	15	239	1,27E-04	2,56E-03	http://www.reactome.org/cgi-bin/eventbrowser_st_id?ST_ID=R-HSA-5684996
Deubiquitination	17	296	1,28E-04	2,58E-03	http://www.reactome.org/cgi-bin/eventbrowser_st_id?ST_ID=R-HSA-5688426
RHO GTPases Activate Formins	11	136	1,29E-04	2,58E-03	http://www.reactome.org/cgi-bin/eventbrowser_st_id?ST_ID=R-HSA-5663220
Opioid Signalling	9	91	1,31E-04	2,59E-03	http://www.reactome.org/cgi-bin/eventbrowser_st_id?ST_ID=R-HSA-111885
Mitochondrial biogenesis	9	94	1,64E-04	3,16E-03	http://www.reactome.org/cgi-bin/eventbrowser_st_id?ST_ID=R-HSA-1592230
Metabolism	65	2075	1,72E-04	3,31E-03	http://www.reactome.org/cgi-bin/eventbrowser_st_id?ST_ID=R-HSA-1430728
Cardiac conduction	11	141	1,74E-04	3,33E-03	http://www.reactome.org/cgi-bin/eventbrowser_st_id?ST_ID=R-HSA-5576891
Other interleukin signaling	16	275	1,74E-04	3,33E-03	http://www.reactome.org/cgi-bin/eventbrowser_st_id?ST_ID=R-HSA-449836
Mitotic Anaphase	13	194	1,93E-04	3,62E-03	http://www.reactome.org/cgi-bin/eventbrowser_st_id?ST_ID=R-HSA-68882
MAPK family signaling cascades	16	278	1,96E-04	3,67E-03	http://www.reactome.org/cgi-bin/eventbrowser_st_id?ST_ID=R-HSA-5683057
Mitotic Metaphase and Anaphase	13	195	2,02E-04	3,74E-03	http://www.reactome.org/cgi-bin/eventbrowser_st_id?ST_ID=R-HSA-2555396
Signaling by NTRKs	9	97	2,04E-04	3,74E-03	http://www.reactome.org/cgi-bin/eventbrowser_st_id?ST_ID=R-HSA-166520
Signaling by NTRK1 (TRKA)	8	76	2,07E-04	3,78E-03	http://www.reactome.org/cgi-bin/eventbrowser_st_id?ST_ID=R-HSA-187037
Post NMDA receptor activation events	8	77	2,25E-04	4,07E-03	http://www.reactome.org/cgi-bin/eventbrowser_st_id?ST_ID=R-HSA-438064
Regulation of insulin secretion	8	78	2,44E-04	4,33E-03	http://www.reactome.org/cgi-bin/eventbrowser_st_id?ST_ID=R-HSA-422356
Resolution of Sister Chromatid Cohesion	10	123	2,49E-04	4,41E-03	http://www.reactome.org/cgi-bin/eventbrowser_st_id?ST_ID=R-HSA-2500257
Apoptosis induced DNA fragmentation	4	13	2,58E-04	4,51E-03	http://www.reactome.org/cgi-bin/eventbrowser_st_id?ST_ID=R-HSA-140342
Innate Immune System	38	1043	2,76E-04	4,76E-03	http://www.reactome.org/cgi-bin/eventbrowser_st_id?ST_ID=R-HSA-168249
Cell-Cell communication	10	125	2,81E-04	4,80E-03	http://www.reactome.org/cgi-bin/eventbrowser_st_id?ST_ID=R-HSA-1500931
NCAM1 interactions	6	42	2,95E-04	4,95E-03	http://www.reactome.org/cgi-bin/eventbrowser_st_id?ST_ID=R-HSA-419037
Transcriptional Regulation by MECP2	7	61	3,18E-04	5,26E-03	http://www.reactome.org/cgi-bin/eventbrowser_st_id?ST_ID=R-HSA-8986944
Peptide hormone biosynthesis	4	14	3,26E-04	5,34E-03	http://www.reactome.org/cgi-bin/eventbrowser_st_id?ST_ID=R-HSA-209952
Oncogenic MAPK signaling	8	83	3,60E-04	5,79E-03	http://www.reactome.org/cgi-bin/eventbrowser_st_id?ST_ID=R-HSA-6802957
Cell-cell junction organization	7	63	3,81E-04	6,06E-03	http://www.reactome.org/cgi-bin/eventbrowser_st_id?ST_ID=R-HSA-421270
Integration of energy metabolism	9	107	4,00E-04	6,29E-03	http://www.reactome.org/cgi-bin/eventbrowser_st_id?ST_ID=R-HSA-163685
FOXO-mediated transcription	7	65	4,53E-04	6,85E-03	http://www.reactome.org/cgi-bin/eventbrowser_st_id?ST_ID=R-HSA-9614085
Separation of Sister Chromatids	12	186	4,63E-04	6,95E-03	http://www.reactome.org/cgi-bin/eventbrowser_st_id?ST_ID=R-HSA-2467813
Signaling by the B Cell Receptor (BCR)	9	110	4,82E-04	7,20E-03	http://www.reactome.org/cgi-bin/eventbrowser_st_id?ST_ID=R-HSA-983705
Formation of Senescence-Associated Heterochromatin Foci (SAHF)	4	16	5,01E-04	7,47E-03	http://www.reactome.org/cgi-bin/eventbrowser_st_id?ST_ID=R-HSA-2559584
Signaling by BRAF and RAF fusions	7	67	5,35E-04	7,87E-03	http://www.reactome.org/cgi-bin/eventbrowser_st_id?ST_ID=R-HSA-6802952
Interferon gamma signaling	8	90	5,93E-04	8,49E-03	http://www.reactome.org/cgi-bin/eventbrowser_st_id?ST_ID=R-HSA-877300
Interferon Signaling	12	194	6,57E-04	9,18E-03	http://www.reactome.org/cgi-bin/eventbrowser_st_id?ST_ID=R-HSA-913531
Adherens junctions interactions	5	32	6,59E-04	9,18E-03	http://www.reactome.org/cgi-bin/eventbrowser_st_id?ST_ID=R-HSA-418990
Apoptosis	11	172	8,42E-04	1,11E-02	http://www.reactome.org/cgi-bin/eventbrowser_st_id?ST_ID=R-HSA-109581
Programmed Cell Death	11	175	9,62E-04	1,24E-02	http://www.reactome.org/cgi-bin/eventbrowser_st_id?ST_ID=R-HSA-5357801
Extra-nuclear estrogen signaling	7	76	1,07E-03	1,34E-02	http://www.reactome.org/cgi-bin/eventbrowser_st_id?ST_ID=R-HSA-9009391
Transcriptional activation of mitochondrial biogenesis	6	55	1,08E-03	1,36E-02	http://www.reactome.org/cgi-bin/eventbrowser_st_id?ST_ID=R-HSA-2151201
Ion homeostasis	6	56	1,18E-03	1,46E-02	http://www.reactome.org/cgi-bin/eventbrowser_st_id?ST_ID=R-HSA-5578775
Muscle contraction	12	209	1,21E-03	1,49E-02	http://www.reactome.org/cgi-bin/eventbrowser_st_id?ST_ID=R-HSA-397014
Processing of Capped Intron-Containing Pre-mRNA	13	241	1,32E-03	1,59E-02	http://www.reactome.org/cgi-bin/eventbrowser_st_id?ST_ID=R-HSA-72203
AKT phosphorylates targets in the nucleus	3	9	1,34E-03	1,59E-02	http://www.reactome.org/cgi-bin/eventbrowser_st_id?ST_ID=R-HSA-198693
Regulation of commissural axon pathfinding by SLIT and ROBO	3	9	1,34E-03	1,59E-02	http://www.reactome.org/cgi-bin/eventbrowser_st_id?ST_ID=R-HSA-428542
Highly calcium permeable nicotinic acetylcholine receptors	3	9	1,34E-03	1,59E-02	http://www.reactome.org/cgi-bin/eventbrowser_st_id?ST_ID=R-HSA-629597
mRNA Splicing - Major Pathway	11	183	1,35E-03	1,59E-02	http://www.reactome.org/cgi-bin/eventbrowser_st_id?ST_ID=R-HSA-72163
Class I MHC mediated antigen processing & presentation	17	370	1,41E-03	1,62E-02	http://www.reactome.org/cgi-bin/eventbrowser_st_id?ST_ID=R-HSA-983169
G alpha (q) signalling events	12	214	1,46E-03	1,67E-02	http://www.reactome.org/cgi-bin/eventbrowser_st_id?ST_ID=R-HSA-416476
Ion channel transport	11	185	1,47E-03	1,67E-02	http://www.reactome.org/cgi-bin/eventbrowser_st_id?ST_ID=R-HSA-983712
@@Long-term potentiation	4	23	1,63E-03	1,80E-02	http://www.reactome.org/cgi-bin/eventbrowser_st_id?ST_ID=R-HSA-9620244
Downstream signaling events of B Cell Receptor (BCR)	7	82	1,60E-03	1,80E-02	http://www.reactome.org/cgi-bin/eventbrowser_st_id?ST_ID=R-HSA-1168372
Downregulation of SMAD2/3:SMAD4 transcriptional activity	4	23	1,63E-03	1,80E-02	http://www.reactome.org/cgi-bin/eventbrowser_st_id?ST_ID=R-HSA-2173795
Signaling by RAS mutants	6	60	1,63E-03	1,80E-02	http://www.reactome.org/cgi-bin/eventbrowser_st_id?ST_ID=R-HSA-6802949
CREB1 phosphorylation through the activation of CaMKII/CaMKK/CaMKIV cascasde	3	10	1,72E-03	1,87E-02	http://www.reactome.org/cgi-bin/eventbrowser_st_id?ST_ID=R-HSA-442729
mRNA Splicing	11	191	1,86E-03	2,00E-02	http://www.reactome.org/cgi-bin/eventbrowser_st_id?ST_ID=R-HSA-72172
Estrogen-dependent nuclear events downstream of ESR-membrane signaling	4	24	1,88E-03	2,00E-02	http://www.reactome.org/cgi-bin/eventbrowser_st_id?ST_ID=R-HSA-9634638
Cellular response to heat stress	7	86	2,07E-03	2,14E-02	http://www.reactome.org/cgi-bin/eventbrowser_st_id?ST_ID=R-HSA-3371556
Vesicle-mediated transport	25	669	2,10E-03	2,17E-02	http://www.reactome.org/cgi-bin/eventbrowser_st_id?ST_ID=R-HSA-5653656
Highly calcium permeable postsynaptic nicotinic acetylcholine receptors	3	11	2,16E-03	2,18E-02	http://www.reactome.org/cgi-bin/eventbrowser_st_id?ST_ID=R-HSA-629594
Regulation of localization of FOXO transcription factors	3	11	2,16E-03	2,18E-02	http://www.reactome.org/cgi-bin/eventbrowser_st_id?ST_ID=R-HSA-9614399
Intracellular signaling by second messengers	14	288	2,21E-03	2,22E-02	http://www.reactome.org/cgi-bin/eventbrowser_st_id?ST_ID=R-HSA-9006925
Semaphorin interactions	6	64	2,21E-03	2,22E-02	http://www.reactome.org/cgi-bin/eventbrowser_st_id?ST_ID=R-HSA-373755
Factors involved in megakaryocyte development and platelet production	10	168	2,35E-03	2,35E-02	http://www.reactome.org/cgi-bin/eventbrowser_st_id?ST_ID=R-HSA-983231
Calnexin/calreticulin cycle	4	26	2,44E-03	2,40E-02	http://www.reactome.org/cgi-bin/eventbrowser_st_id?ST_ID=R-HSA-901042
Peptide hormone metabolism	7	89	2,47E-03	2,43E-02	http://www.reactome.org/cgi-bin/eventbrowser_st_id?ST_ID=R-HSA-2980736
Cilium Assembly	11	200	2,61E-03	2,54E-02	http://www.reactome.org/cgi-bin/eventbrowser_st_id?ST_ID=R-HSA-5617833
Cell junction organization	7	90	2,62E-03	2,54E-02	http://www.reactome.org/cgi-bin/eventbrowser_st_id?ST_ID=R-HSA-446728
SHC1 events in ERBB4 signaling	3	12	2,66E-03	2,54E-02	http://www.reactome.org/cgi-bin/eventbrowser_st_id?ST_ID=R-HSA-1250347
Presynaptic nicotinic acetylcholine receptors	3	12	2,66E-03	2,54E-02	http://www.reactome.org/cgi-bin/eventbrowser_st_id?ST_ID=R-HSA-622323
CaMK IV-mediated phosphorylation of CREB	3	12	2,66E-03	2,54E-02	http://www.reactome.org/cgi-bin/eventbrowser_st_id?ST_ID=R-HSA-111932
Effects of PIP2 hydrolysis	4	27	2,76E-03	2,61E-02	http://www.reactome.org/cgi-bin/eventbrowser_st_id?ST_ID=R-HSA-114508
L1CAM interactions	8	117	2,83E-03	2,68E-02	http://www.reactome.org/cgi-bin/eventbrowser_st_id?ST_ID=R-HSA-373760
Phase 0 - rapid depolarisation	5	46	2,85E-03	2,70E-02	http://www.reactome.org/cgi-bin/eventbrowser_st_id?ST_ID=R-HSA-5576892
Adrenaline,noradrenaline inhibits insulin secretion	4	28	3,10E-03	2,88E-02	http://www.reactome.org/cgi-bin/eventbrowser_st_id?ST_ID=R-HSA-400042
Signaling by ERBB2	5	47	3,11E-03	2,88E-02	http://www.reactome.org/cgi-bin/eventbrowser_st_id?ST_ID=R-HSA-1227986
Signaling by moderate kinase activity BRAF mutants	5	47	3,11E-03	2,88E-02	http://www.reactome.org/cgi-bin/eventbrowser_st_id?ST_ID=R-HSA-6802946
Paradoxical activation of RAF signaling by kinase inactive BRAF	5	47	3,11E-03	2,88E-02	http://www.reactome.org/cgi-bin/eventbrowser_st_id?ST_ID=R-HSA-6802955
Circadian Clock	6	69	3,14E-03	2,89E-02	http://www.reactome.org/cgi-bin/eventbrowser_st_id?ST_ID=R-HSA-400253
Synthesis, secretion, and inactivation of Glucose-dependent Insulinotropic Polypeptide (GIP)	3	13	3,23E-03	2,91E-02	http://www.reactome.org/cgi-bin/eventbrowser_st_id?ST_ID=R-HSA-400511
ERBB2 Regulates Cell Motility	3	13	3,23E-03	2,91E-02	http://www.reactome.org/cgi-bin/eventbrowser_st_id?ST_ID=R-HSA-6785631
CREB1 phosphorylation through NMDA receptor-mediated activation of RAS signaling	4	29	3,48E-03	3,09E-02	http://www.reactome.org/cgi-bin/eventbrowser_st_id?ST_ID=R-HSA-442742
FOXO-mediated transcription of oxidative stress, metabolic and neuronal genes	4	29	3,48E-03	3,09E-02	http://www.reactome.org/cgi-bin/eventbrowser_st_id?ST_ID=R-HSA-9615017
Netrin-1 signaling	5	49	3,66E-03	3,23E-02	http://www.reactome.org/cgi-bin/eventbrowser_st_id?ST_ID=R-HSA-373752
Glycosaminoglycan metabolism	8	123	3,78E-03	3,31E-02	http://www.reactome.org/cgi-bin/eventbrowser_st_id?ST_ID=R-HSA-1630316
Signaling by TGF-beta Receptor Complex	6	72	3,81E-03	3,31E-02	http://www.reactome.org/cgi-bin/eventbrowser_st_id?ST_ID=R-HSA-170834
Acetylcholine binding and downstream events	3	14	3,86E-03	3,31E-02	http://www.reactome.org/cgi-bin/eventbrowser_st_id?ST_ID=R-HSA-181431
Activation of RAC1	3	14	3,86E-03	3,31E-02	http://www.reactome.org/cgi-bin/eventbrowser_st_id?ST_ID=R-HSA-428540
Postsynaptic nicotinic acetylcholine receptors	3	14	3,86E-03	3,31E-02	http://www.reactome.org/cgi-bin/eventbrowser_st_id?ST_ID=R-HSA-622327
GRB2 events in ERBB2 signaling	3	14	3,86E-03	3,31E-02	http://www.reactome.org/cgi-bin/eventbrowser_st_id?ST_ID=R-HSA-1963640
Reduction of cytosolic Ca++ levels	3	14	3,86E-03	3,31E-02	http://www.reactome.org/cgi-bin/eventbrowser_st_id?ST_ID=R-HSA-418359
Signalling to ERKs	4	30	3,88E-03	3,31E-02	http://www.reactome.org/cgi-bin/eventbrowser_st_id?ST_ID=R-HSA-187687
Platelet calcium homeostasis	4	30	3,88E-03	3,31E-02	http://www.reactome.org/cgi-bin/eventbrowser_st_id?ST_ID=R-HSA-418360
Antigen processing: Ubiquitination & Proteasome degradation	14	308	3,92E-03	3,34E-02	http://www.reactome.org/cgi-bin/eventbrowser_st_id?ST_ID=R-HSA-983168
Membrane Trafficking	23	631	4,14E-03	3,48E-02	http://www.reactome.org/cgi-bin/eventbrowser_st_id?ST_ID=R-HSA-199991
Potassium Channels	7	99	4,30E-03	3,59E-02	http://www.reactome.org/cgi-bin/eventbrowser_st_id?ST_ID=R-HSA-1296071
Rap1 signalling	3	15	4,57E-03	3,72E-02	http://www.reactome.org/cgi-bin/eventbrowser_st_id?ST_ID=R-HSA-392517
Signaling by TGF-beta family members	7	101	4,76E-03	3,83E-02	http://www.reactome.org/cgi-bin/eventbrowser_st_id?ST_ID=R-HSA-9006936
RAF activation	4	32	4,79E-03	3,83E-02	http://www.reactome.org/cgi-bin/eventbrowser_st_id?ST_ID=R-HSA-5673000
Fc epsilon receptor (FCERI) signaling	8	130	5,16E-03	4,07E-02	http://www.reactome.org/cgi-bin/eventbrowser_st_id?ST_ID=R-HSA-2454202
Transport of small molecules	25	720	5,19E-03	4,08E-02	http://www.reactome.org/cgi-bin/eventbrowser_st_id?ST_ID=R-HSA-382551
Diseases of metabolism	7	103	5,26E-03	4,08E-02	http://www.reactome.org/cgi-bin/eventbrowser_st_id?ST_ID=R-HSA-5668914
CRMPs in Sema3A signaling	3	16	5,35E-03	4,08E-02	http://www.reactome.org/cgi-bin/eventbrowser_st_id?ST_ID=R-HSA-399956
Sema3A PAK dependent Axon repulsion	3	16	5,35E-03	4,08E-02	http://www.reactome.org/cgi-bin/eventbrowser_st_id?ST_ID=R-HSA-399954
DDX58/IFIH1-mediated induction of interferon-alpha/beta	6	78	5,49E-03	4,17E-02	http://www.reactome.org/cgi-bin/eventbrowser_st_id?ST_ID=R-HSA-168928
Metabolism of carbohydrates	13	288	5,63E-03	4,27E-02	http://www.reactome.org/cgi-bin/eventbrowser_st_id?ST_ID=R-HSA-71387
Heparan sulfate/heparin (HS-GAG) metabolism	5	55	5,76E-03	4,35E-02	http://www.reactome.org/cgi-bin/eventbrowser_st_id?ST_ID=R-HSA-1638091
Negative regulators of DDX58/IFIH1 signaling	4	34	5,82E-03	4,35E-02	http://www.reactome.org/cgi-bin/eventbrowser_st_id?ST_ID=R-HSA-936440
G2/M Transition	10	193	5,94E-03	4,41E-02	http://www.reactome.org/cgi-bin/eventbrowser_st_id?ST_ID=R-HSA-69275
Signaling by VEGF	7	106	6,08E-03	4,50E-02	http://www.reactome.org/cgi-bin/eventbrowser_st_id?ST_ID=R-HSA-194138
Neurexins and neuroligins	5	56	6,18E-03	4,53E-02	http://www.reactome.org/cgi-bin/eventbrowser_st_id?ST_ID=R-HSA-6794361
Gastrin-CREB signalling pathway via PKC and MAPK	3	17	6,21E-03	4,53E-02	http://www.reactome.org/cgi-bin/eventbrowser_st_id?ST_ID=R-HSA-881907
Mitotic G2-G2/M phases	10	195	6,35E-03	4,63E-02	http://www.reactome.org/cgi-bin/eventbrowser_st_id?ST_ID=R-HSA-453274
N-glycan trimming in the ER and Calnexin/Calreticulin cycle	4	35	6,39E-03	4,64E-02	http://www.reactome.org/cgi-bin/eventbrowser_st_id?ST_ID=R-HSA-532668
Platelet activation, signaling and aggregation	12	260	6,50E-03	4,68E-02	http://www.reactome.org/cgi-bin/eventbrowser_st_id?ST_ID=R-HSA-76002
Recruitment of mitotic centrosome proteins and complexes	6	81	6,50E-03	4,68E-02	http://www.reactome.org/cgi-bin/eventbrowser_st_id?ST_ID=R-HSA-380270
Centrosome maturation	6	81	6,50E-03	4,68E-02	http://www.reactome.org/cgi-bin/eventbrowser_st_id?ST_ID=R-HSA-380287
Stimuli-sensing channels	7	108	6,68E-03	4,80E-02	http://www.reactome.org/cgi-bin/eventbrowser_st_id?ST_ID=R-HSA-2672351
Interleukin-7 signaling	4	36	6,99E-03	4,80E-02	http://www.reactome.org/cgi-bin/eventbrowser_st_id?ST_ID=R-HSA-1266695
Signaling by high-kinase activity BRAF mutants	4	36	6,99E-03	4,80E-02	http://www.reactome.org/cgi-bin/eventbrowser_st_id?ST_ID=R-HSA-6802948
RORA activates gene expression	3	18	7,14E-03	4,80E-02	http://www.reactome.org/cgi-bin/eventbrowser_st_id?ST_ID=R-HSA-1368082
Activation of RAS in B cells	2	5	7,18E-03	4,80E-02	http://www.reactome.org/cgi-bin/eventbrowser_st_id?ST_ID=R-HSA-1169092
Abacavir metabolism	2	5	7,18E-03	4,80E-02	http://www.reactome.org/cgi-bin/eventbrowser_st_id?ST_ID=R-HSA-2161541
Fcgamma receptor (FCGR) dependent phagocytosis	6	83	7,24E-03	4,82E-02	http://www.reactome.org/cgi-bin/eventbrowser_st_id?ST_ID=R-HSA-2029480

## Sheet: Table S5
Table S5. Pathway enrichments obtained from all shared SNPs with positive directions (agonistic, n=2,686 SNPs) between SCZ and BMI as revealed by KOBAS-i.
BIOCyc
Term	Input number	Background number	P-Value	FDR	Hyperlink
creatine-phosphate biosynthesis	2	5	8,27E-04	2,11E-02	http://biocyc.org/HUMAN/NEW-IMAGE?type=NIL&object=PWY-6158
KEGG PATHWAYS
Term	Input number	Background number	P-Value	FDR	Hyperlink
Axon guidance	9	181	3,96E-06	4,20E-04	http://www.genome.jp/kegg-bin/show_pathway?hsa04360/hsa:5530%09red/hsa:1072%09red/hsa:4690%09red/hsa:57689%09red/hsa:137970%09red/hsa:80031%09red/hsa:6091%09red/hsa:9353%09red/hsa:56896%09red
MAPK signaling pathway	11	295	4,87E-06	4,72E-04	http://www.genome.jp/kegg-bin/show_pathway?hsa04010/hsa:5923%09red/hsa:5906%09red/hsa:51776%09red/hsa:10125%09red/hsa:783%09red/hsa:4790%09red/hsa:5607%09red/hsa:4208%09red/hsa:627%09red/hsa:5530%09red
cAMP signaling pathway	9	214	1,44E-05	1,20E-03	http://www.genome.jp/kegg-bin/show_pathway?hsa04024/hsa:1813%09red/hsa:27198%09red/hsa:5906%09red/hsa:5142%09red/hsa:1907%09red/hsa:4790%09red/hsa:3350%09red/hsa:90993%09red/hsa:627%09red
Cell adhesion molecules (CAMs)	7	146	5,93E-05	3,15E-03	http://www.genome.jp/kegg-bin/show_pathway?hsa04514/hsa:257194%09red/hsa:1366%09red/hsa:57689%09red/hsa:9378%09red/hsa:6900%09red/hsa:1013%09red/hsa:214%09red
Longevity regulating pathway	5	89	3,45E-04	1,19E-02	http://www.genome.jp/kegg-bin/show_pathway?hsa04211/hsa:79602%09red/hsa:90993%09red/hsa:9776%09red/hsa:4790%09red/hsa:57521%09red
Cocaine addiction	4	49	3,65E-04	1,24E-02	http://www.genome.jp/kegg-bin/show_pathway?hsa05030/hsa:1813%09red/hsa:90993%09red/hsa:4790%09red/hsa:627%09red
T cell receptor signaling pathway	5	103	6,52E-04	2,01E-02	http://www.genome.jp/kegg-bin/show_pathway?hsa04660/hsa:84433%09red/hsa:4690%09red/hsa:10125%09red/hsa:5530%09red/hsa:4790%09red
Insulin resistance	5	108	8,00E-04	2,11E-02	http://www.genome.jp/kegg-bin/show_pathway?hsa04931/hsa:5506%09red/hsa:90993%09red/hsa:22877%09red/hsa:4790%09red/hsa:79660%09red
Human T-cell leukemia virus 1 infection	6	219	3,29E-03	4,35E-02	http://www.genome.jp/kegg-bin/show_pathway?hsa05166/hsa:4790%09red/hsa:90993%09red/hsa:8379%09red/hsa:2114%09red/hsa:5530%09red
REACTOME
Term	Input number	Background number	P-Value	FDR	Hyperlink
Signal Transduction	42	2689	9,24E-08	2,10E-05	http://www.reactome.org/cgi-bin/eventbrowser_st_id?ST_ID=R-HSA-162582
Amplification of signal from unattached kinetochores via a MAD2 inhibitory signal	8	94	3,12E-07	5,22E-05	http://www.reactome.org/cgi-bin/eventbrowser_st_id?ST_ID=R-HSA-141444
Amplification of signal from the kinetochores	8	94	3,12E-07	5,22E-05	http://www.reactome.org/cgi-bin/eventbrowser_st_id?ST_ID=R-HSA-141424
Mitotic Prometaphase	10	196	9,18E-07	1,32E-04	http://www.reactome.org/cgi-bin/eventbrowser_st_id?ST_ID=R-HSA-68877
Mitotic Spindle Checkpoint	8	110	9,53E-07	1,32E-04	http://www.reactome.org/cgi-bin/eventbrowser_st_id?ST_ID=R-HSA-69618
Resolution of Sister Chromatid Cohesion	8	123	2,10E-06	2,48E-04	http://www.reactome.org/cgi-bin/eventbrowser_st_id?ST_ID=R-HSA-2500257
Adaptive Immune System	18	748	2,42E-06	2,75E-04	http://www.reactome.org/cgi-bin/eventbrowser_st_id?ST_ID=R-HSA-1280218
RHO GTPases Activate Formins	8	136	4,26E-06	4,37E-04	http://www.reactome.org/cgi-bin/eventbrowser_st_id?ST_ID=R-HSA-5663220
Separation of Sister Chromatids	9	186	4,89E-06	4,72E-04	http://www.reactome.org/cgi-bin/eventbrowser_st_id?ST_ID=R-HSA-2467813
Mitotic Anaphase	9	194	6,77E-06	6,23E-04	http://www.reactome.org/cgi-bin/eventbrowser_st_id?ST_ID=R-HSA-68882
Mitotic Metaphase and Anaphase	9	195	7,05E-06	6,23E-04	http://www.reactome.org/cgi-bin/eventbrowser_st_id?ST_ID=R-HSA-2555396
RHO GTPase Effectors	11	321	1,05E-05	9,02E-04	http://www.reactome.org/cgi-bin/eventbrowser_st_id?ST_ID=R-HSA-195258
@@Axon guidance	14	549	1,75E-05	1,43E-03	http://www.reactome.org/cgi-bin/eventbrowser_st_id?ST_ID=R-HSA-422475
Cell Cycle Checkpoints	10	289	2,44E-05	1,76E-03	http://www.reactome.org/cgi-bin/eventbrowser_st_id?ST_ID=R-HSA-69620
Developmental Biology	20	1082	2,96E-05	1,90E-03	http://www.reactome.org/cgi-bin/eventbrowser_st_id?ST_ID=R-HSA-1266738
Metabolism	30	2075	3,26E-05	1,96E-03	http://www.reactome.org/cgi-bin/eventbrowser_st_id?ST_ID=R-HSA-1430728
Signaling by Rho GTPases	12	449	4,51E-05	2,57E-03	http://www.reactome.org/cgi-bin/eventbrowser_st_id?ST_ID=R-HSA-194315
M Phase	11	384	5,14E-05	2,87E-03	http://www.reactome.org/cgi-bin/eventbrowser_st_id?ST_ID=R-HSA-68886
Signaling by the B Cell Receptor (BCR)	6	110	1,03E-04	5,03E-03	http://www.reactome.org/cgi-bin/eventbrowser_st_id?ST_ID=R-HSA-983705
Activation of RAC1	3	14	1,61E-04	7,34E-03	http://www.reactome.org/cgi-bin/eventbrowser_st_id?ST_ID=R-HSA-428540
Downstream signaling events of B Cell Receptor (BCR)	5	82	2,41E-04	9,34E-03	http://www.reactome.org/cgi-bin/eventbrowser_st_id?ST_ID=R-HSA-1168372
Netrin-1 signaling	4	49	3,65E-04	1,24E-02	http://www.reactome.org/cgi-bin/eventbrowser_st_id?ST_ID=R-HSA-373752
Immune System	27	2096	5,06E-04	1,61E-02	http://www.reactome.org/cgi-bin/eventbrowser_st_id?ST_ID=R-HSA-168256
Cell Cycle, Mitotic	11	525	7,03E-04	2,11E-02	http://www.reactome.org/cgi-bin/eventbrowser_st_id?ST_ID=R-HSA-69278
NCAM signaling for neurite out-growth	4	60	7,50E-04	2,11E-02	http://www.reactome.org/cgi-bin/eventbrowser_st_id?ST_ID=R-HSA-375165
Integration of energy metabolism	5	107	7,69E-04	2,11E-02	http://www.reactome.org/cgi-bin/eventbrowser_st_id?ST_ID=R-HSA-163685
Calnexin/calreticulin cycle	3	26	8,20E-04	2,11E-02	http://www.reactome.org/cgi-bin/eventbrowser_st_id?ST_ID=R-HSA-901042
Cell Cycle	12	629	9,05E-04	2,27E-02	http://www.reactome.org/cgi-bin/eventbrowser_st_id?ST_ID=R-HSA-1640170
TCR signaling	5	117	1,13E-03	2,43E-02	http://www.reactome.org/cgi-bin/eventbrowser_st_id?ST_ID=R-HSA-202403
PKMTs methylate histone lysines	4	70	1,29E-03	2,60E-02	http://www.reactome.org/cgi-bin/eventbrowser_st_id?ST_ID=R-HSA-3214841
Metabolism of proteins	25	2012	1,34E-03	2,60E-02	http://www.reactome.org/cgi-bin/eventbrowser_st_id?ST_ID=R-HSA-392499
Neuronal System	9	402	1,36E-03	2,60E-02	http://www.reactome.org/cgi-bin/eventbrowser_st_id?ST_ID=R-HSA-112316
Glycosaminoglycan metabolism	5	123	1,40E-03	2,60E-02	http://www.reactome.org/cgi-bin/eventbrowser_st_id?ST_ID=R-HSA-1630316
Inactivation of CDC42 and RAC1	2	8	1,75E-03	2,81E-02	http://www.reactome.org/cgi-bin/eventbrowser_st_id?ST_ID=R-HSA-428543
Role of ABL in ROBO-SLIT signaling	2	8	1,75E-03	2,81E-02	http://www.reactome.org/cgi-bin/eventbrowser_st_id?ST_ID=R-HSA-428890
Fc epsilon receptor (FCERI) signaling	5	130	1,77E-03	2,82E-02	http://www.reactome.org/cgi-bin/eventbrowser_st_id?ST_ID=R-HSA-2454202
N-glycan trimming in the ER and Calnexin/Calreticulin cycle	3	35	1,82E-03	2,89E-02	http://www.reactome.org/cgi-bin/eventbrowser_st_id?ST_ID=R-HSA-532668
Regulation of insulin secretion	4	78	1,89E-03	2,96E-02	http://www.reactome.org/cgi-bin/eventbrowser_st_id?ST_ID=R-HSA-422356
Regulation of commissural axon pathfinding by SLIT and ROBO	2	9	2,13E-03	3,23E-02	http://www.reactome.org/cgi-bin/eventbrowser_st_id?ST_ID=R-HSA-428542
Post-translational protein modification	19	1412	2,15E-03	3,23E-02	http://www.reactome.org/cgi-bin/eventbrowser_st_id?ST_ID=R-HSA-597592
FCERI mediated NF-kB activation	4	81	2,16E-03	3,23E-02	http://www.reactome.org/cgi-bin/eventbrowser_st_id?ST_ID=R-HSA-2871837
Platelet Aggregation (Plug Formation)	3	38	2,26E-03	3,36E-02	http://www.reactome.org/cgi-bin/eventbrowser_st_id?ST_ID=R-HSA-76009
Metabolism of carbohydrates	7	288	2,95E-03	4,01E-02	http://www.reactome.org/cgi-bin/eventbrowser_st_id?ST_ID=R-HSA-71387
NCAM1 interactions	3	42	2,96E-03	4,01E-02	http://www.reactome.org/cgi-bin/eventbrowser_st_id?ST_ID=R-HSA-419037
Creatine metabolism	2	11	3,00E-03	4,01E-02	http://www.reactome.org/cgi-bin/eventbrowser_st_id?ST_ID=R-HSA-71288
Mitochondrial biogenesis	4	94	3,61E-03	4,55E-02	http://www.reactome.org/cgi-bin/eventbrowser_st_id?ST_ID=R-HSA-1592230
Signaling by NTRKs	4	97	4,02E-03	4,80E-02	http://www.reactome.org/cgi-bin/eventbrowser_st_id?ST_ID=R-HSA-166520
GENE ONTOLOGY
Term	Input number	Background number	P-Value	FDR	Hyperlink
protein binding	170	11779	1,63E-34	5,19E-31	http://amigo.geneontology.org/amigo/term/GO:0005515
cytosol	82	5095	9,31E-16	1,48E-12	http://amigo.geneontology.org/amigo/term/GO:0005829
plasma membrane	75	4619	1,68E-14	1,78E-11	http://amigo.geneontology.org/amigo/term/GO:0005886
nucleus	77	5208	8,25E-13	6,56E-10	http://amigo.geneontology.org/amigo/term/GO:0005634
cytoplasm	69	4624	1,35E-11	7,15E-09	http://amigo.geneontology.org/amigo/term/GO:0005737
dendrite	18	420	5,61E-10	2,55E-07	http://amigo.geneontology.org/amigo/term/GO:0030425
positive regulation of transcription by RNA polymerase II	28	1159	3,11E-09	1,10E-06	http://amigo.geneontology.org/amigo/term/GO:0045944
nucleoplasm	53	3630	1,26E-08	3,41E-06	http://amigo.geneontology.org/amigo/term/GO:0005654
neuronal cell body	15	376	3,92E-08	9,59E-06	http://amigo.geneontology.org/amigo/term/GO:0043025
metal ion binding	37	2298	2,92E-07	5,22E-05	http://amigo.geneontology.org/amigo/term/GO:0046872
intracellular membrane-bounded organelle	20	788	2,93E-07	5,22E-05	http://amigo.geneontology.org/amigo/term/GO:0043231
identical protein binding	27	1456	1,07E-06	1,36E-04	http://amigo.geneontology.org/amigo/term/GO:0042802
centrosome	15	506	1,50E-06	1,84E-04	http://amigo.geneontology.org/amigo/term/GO:0005813
mitotic cell cycle checkpoint	5	31	3,20E-06	3,51E-04	http://amigo.geneontology.org/amigo/term/GO:0007093
nuclear body	11	307	7,00E-06	6,23E-04	http://amigo.geneontology.org/amigo/term/GO:0016604
axon guidance	9	222	1,90E-05	1,44E-03	http://amigo.geneontology.org/amigo/term/GO:0007411
DNA-binding transcription factor activity, RNA polymerase II-specific	18	874	1,90E-05	1,44E-03	http://amigo.geneontology.org/amigo/term/GO:0000981
regulation of synaptic plasticity	5	50	2,67E-05	1,81E-03	http://amigo.geneontology.org/amigo/term/GO:0048167
cell cycle arrest	7	130	2,94E-05	1,90E-03	http://amigo.geneontology.org/amigo/term/GO:0007050
kinetochore	6	87	2,98E-05	1,90E-03	http://amigo.geneontology.org/amigo/term/GO:0000776
ATP binding	24	1463	3,13E-05	1,91E-03	http://amigo.geneontology.org/amigo/term/GO:0005524
extracellular exosome	30	2085	3,56E-05	2,10E-03	http://amigo.geneontology.org/amigo/term/GO:0070062
calcium ion binding	15	693	5,52E-05	3,02E-03	http://amigo.geneontology.org/amigo/term/GO:0005509
tubulin binding	5	59	5,59E-05	3,02E-03	http://amigo.geneontology.org/amigo/term/GO:0015631
synapse assembly	5	63	7,49E-05	3,84E-03	http://amigo.geneontology.org/amigo/term/GO:0007416
mitochondrion	21	1258	7,82E-05	3,95E-03	http://amigo.geneontology.org/amigo/term/GO:0005739
cellular response to drug	5	67	9,85E-05	4,90E-03	http://amigo.geneontology.org/amigo/term/GO:0035690
RNA polymerase II cis-regulatory region sequence-specific DNA binding	14	656	1,13E-04	5,44E-03	http://amigo.geneontology.org/amigo/term/GO:0000978
negative regulation of transcription by RNA polymerase II	16	832	1,21E-04	5,72E-03	http://amigo.geneontology.org/amigo/term/GO:0000122
integral component of membrane	42	3643	1,49E-04	6,86E-03	http://amigo.geneontology.org/amigo/term/GO:0016021
spindle pole	6	121	1,69E-04	7,48E-03	http://amigo.geneontology.org/amigo/term/GO:0000922
T cell receptor signaling pathway	7	174	1,69E-04	7,48E-03	http://amigo.geneontology.org/amigo/term/GO:0050852
membrane	28	2075	1,90E-04	8,07E-03	http://amigo.geneontology.org/amigo/term/GO:0016020
protein phosphatase type 1 complex	3	15	1,93E-04	8,07E-03	http://amigo.geneontology.org/amigo/term/GO:0000164
gamma-tubulin complex	3	15	1,93E-04	8,07E-03	http://amigo.geneontology.org/amigo/term/GO:0000930
estrogen receptor binding	4	42	2,11E-04	8,71E-03	http://amigo.geneontology.org/amigo/term/GO:0030331
phosphatidylinositol phosphate binding	3	16	2,28E-04	9,19E-03	http://amigo.geneontology.org/amigo/term/GO:1901981
positive regulation of neuron differentiation	5	82	2,41E-04	9,34E-03	http://amigo.geneontology.org/amigo/term/GO:0045666
protein K63-linked ubiquitination	4	44	2,49E-04	9,54E-03	http://amigo.geneontology.org/amigo/term/GO:0070534
DNA-binding transcription activator activity, RNA polymerase II-specific	11	466	2,66E-04	1,01E-02	http://amigo.geneontology.org/amigo/term/GO:0001228
ion channel binding	6	133	2,75E-04	1,02E-02	http://amigo.geneontology.org/amigo/term/GO:0044325
negative regulation of protein kinase B signaling	4	46	2,92E-04	1,07E-02	http://amigo.geneontology.org/amigo/term/GO:0051898
condensed chromosome kinetochore	5	86	2,97E-04	1,07E-02	http://amigo.geneontology.org/amigo/term/GO:0000777
retinal ganglion cell axon guidance	3	18	3,10E-04	1,10E-02	http://amigo.geneontology.org/amigo/term/GO:0031290
positive regulation of cell adhesion	4	48	3,39E-04	1,19E-02	http://amigo.geneontology.org/amigo/term/GO:0045785
transcription regulatory region sequence-specific DNA binding	8	263	3,69E-04	1,24E-02	http://amigo.geneontology.org/amigo/term/GO:0000976
cell population proliferation	6	142	3,85E-04	1,28E-02	http://amigo.geneontology.org/amigo/term/GO:0008283
Rab GTPase binding	6	143	3,99E-04	1,31E-02	http://amigo.geneontology.org/amigo/term/GO:0017137
temperature homeostasis	3	20	4,09E-04	1,33E-02	http://amigo.geneontology.org/amigo/term/GO:0001659
centriole	6	144	4,14E-04	1,33E-02	http://amigo.geneontology.org/amigo/term/GO:0005814
glutamatergic synapse	9	354	5,72E-04	1,80E-02	http://amigo.geneontology.org/amigo/term/GO:0098978
negative regulation of T cell receptor signaling pathway	3	23	5,92E-04	1,85E-02	http://amigo.geneontology.org/amigo/term/GO:0050860
synaptic membrane adhesion	3	25	7,39E-04	2,11E-02	http://amigo.geneontology.org/amigo/term/GO:0099560
homophilic cell adhesion via plasma membrane adhesion molecules	6	162	7,51E-04	2,11E-02	http://amigo.geneontology.org/amigo/term/GO:0007156
clathrin-coated vesicle	4	61	7,96E-04	2,11E-02	http://amigo.geneontology.org/amigo/term/GO:0030136
methylated histone binding	4	61	7,96E-04	2,11E-02	http://amigo.geneontology.org/amigo/term/GO:0035064
replication fork	3	26	8,20E-04	2,11E-02	http://amigo.geneontology.org/amigo/term/GO:0005657
regulation of neuron differentiation	3	26	8,20E-04	2,11E-02	http://amigo.geneontology.org/amigo/term/GO:0045664
stress-activated MAPK cascade	3	26	8,20E-04	2,11E-02	http://amigo.geneontology.org/amigo/term/GO:0051403
positive regulation of neuron projection development	5	111	9,01E-04	2,27E-02	http://amigo.geneontology.org/amigo/term/GO:0010976
cadherin binding	8	305	9,45E-04	2,35E-02	http://amigo.geneontology.org/amigo/term/GO:0045296
positive regulation of GTPase activity	8	307	9,84E-04	2,39E-02	http://amigo.geneontology.org/amigo/term/GO:0043547
nuclear chromatin	15	915	9,89E-04	2,39E-02	http://amigo.geneontology.org/amigo/term/GO:0000790
glycogen metabolic process	3	28	9,99E-04	2,39E-02	http://amigo.geneontology.org/amigo/term/GO:0005977
axon	8	310	1,05E-03	2,39E-02	http://amigo.geneontology.org/amigo/term/GO:0030424
activation of protein kinase activity	4	66	1,05E-03	2,39E-02	http://amigo.geneontology.org/amigo/term/GO:0032147
phagocytic vesicle	4	66	1,05E-03	2,39E-02	http://amigo.geneontology.org/amigo/term/GO:0045335
sequence-specific double-stranded DNA binding	11	553	1,06E-03	2,39E-02	http://amigo.geneontology.org/amigo/term/GO:1990837
feeding behavior	3	29	1,10E-03	2,39E-02	http://amigo.geneontology.org/amigo/term/GO:0007631
positive regulation of transcription, DNA-templated	11	556	1,11E-03	2,39E-02	http://amigo.geneontology.org/amigo/term/GO:0045893
potassium ion transport	4	68	1,17E-03	2,49E-02	http://amigo.geneontology.org/amigo/term/GO:0006813
mitotic spindle pole	3	30	1,20E-03	2,53E-02	http://amigo.geneontology.org/amigo/term/GO:0097431
adult behavior	3	30	1,20E-03	2,53E-02	http://amigo.geneontology.org/amigo/term/GO:0030534
nuclear speck	9	400	1,32E-03	2,60E-02	http://amigo.geneontology.org/amigo/term/GO:0016607
regulation of transcription by RNA polymerase II	13	751	1,33E-03	2,60E-02	http://amigo.geneontology.org/amigo/term/GO:0006357
nuclear envelope	6	182	1,34E-03	2,60E-02	http://amigo.geneontology.org/amigo/term/GO:0005635
postsynaptic density	7	251	1,39E-03	2,60E-02	http://amigo.geneontology.org/amigo/term/GO:0014069
DNA damage checkpoint	3	32	1,43E-03	2,60E-02	http://amigo.geneontology.org/amigo/term/GO:0000077
sequence-specific DNA binding	9	405	1,43E-03	2,60E-02	http://amigo.geneontology.org/amigo/term/GO:0043565
DNA-binding transcription repressor activity, RNA polymerase II-specific	7	253	1,45E-03	2,63E-02	http://amigo.geneontology.org/amigo/term/GO:0001227
limb development	3	33	1,55E-03	2,79E-02	http://amigo.geneontology.org/amigo/term/GO:0060173
B cell proliferation	3	34	1,68E-03	2,81E-02	http://amigo.geneontology.org/amigo/term/GO:0042100
long-term memory	3	34	1,68E-03	2,81E-02	http://amigo.geneontology.org/amigo/term/GO:0007616
caveola	4	76	1,73E-03	2,81E-02	http://amigo.geneontology.org/amigo/term/GO:0005901
MAPK cascade	7	261	1,73E-03	2,81E-02	http://amigo.geneontology.org/amigo/term/GO:0000165
synapse	9	420	1,82E-03	2,89E-02	http://amigo.geneontology.org/amigo/term/GO:0045202
axonogenesis	4	78	1,89E-03	2,96E-02	http://amigo.geneontology.org/amigo/term/GO:0007409
protein polyubiquitination	7	267	1,96E-03	3,04E-02	http://amigo.geneontology.org/amigo/term/GO:0000209
cell-cell adhesion via plasma-membrane adhesion molecules	3	36	1,96E-03	3,04E-02	http://amigo.geneontology.org/amigo/term/GO:0098742
negative regulation of NF-kappaB transcription factor activity	4	80	2,06E-03	3,19E-02	http://amigo.geneontology.org/amigo/term/GO:0032088
postsynaptic modulation of chemical synaptic transmission	2	9	2,13E-03	3,23E-02	http://amigo.geneontology.org/amigo/term/GO:0099170
junctional sarcoplasmic reticulum membrane	2	9	2,13E-03	3,23E-02	http://amigo.geneontology.org/amigo/term/GO:0014701
positive regulation of cell growth	4	81	2,16E-03	3,23E-02	http://amigo.geneontology.org/amigo/term/GO:0030307
calcium-mediated signaling	4	82	2,25E-03	3,36E-02	http://amigo.geneontology.org/amigo/term/GO:0019722
cytoskeleton organization	5	138	2,27E-03	3,36E-02	http://amigo.geneontology.org/amigo/term/GO:0007010
locomotory behavior	4	85	2,55E-03	3,65E-02	http://amigo.geneontology.org/amigo/term/GO:0007626
immunological synapse	3	40	2,59E-03	3,70E-02	http://amigo.geneontology.org/amigo/term/GO:0001772
positive regulation of peptidyl-tyrosine phosphorylation	4	86	2,65E-03	3,77E-02	http://amigo.geneontology.org/amigo/term/GO:0050731
endoplasmic reticulum	15	1018	2,72E-03	3,85E-02	http://amigo.geneontology.org/amigo/term/GO:0005783
retina homeostasis	3	41	2,77E-03	3,87E-02	http://amigo.geneontology.org/amigo/term/GO:0001895
regulation of cytosolic calcium ion concentration	3	41	2,77E-03	3,87E-02	http://amigo.geneontology.org/amigo/term/GO:0051480
ubiquitin protein ligase activity	7	286	2,84E-03	3,95E-02	http://amigo.geneontology.org/amigo/term/GO:0061630
protein phosphorylation	9	451	2,91E-03	4,01E-02	http://amigo.geneontology.org/amigo/term/GO:0006468
kinase activity	4	89	2,99E-03	4,01E-02	http://amigo.geneontology.org/amigo/term/GO:0016301
ciliary basal body	5	151	3,30E-03	4,35E-02	http://amigo.geneontology.org/amigo/term/GO:0036064
T cell activation	3	44	3,35E-03	4,35E-02	http://amigo.geneontology.org/amigo/term/GO:0042110
sarcoplasmic reticulum	3	44	3,35E-03	4,35E-02	http://amigo.geneontology.org/amigo/term/GO:0016529
regulation of phosphoprotein phosphatase activity	3	44	3,35E-03	4,35E-02	http://amigo.geneontology.org/amigo/term/GO:0043666
thymus development	3	44	3,35E-03	4,35E-02	http://amigo.geneontology.org/amigo/term/GO:0048538
protein kinase binding	9	461	3,35E-03	4,35E-02	http://amigo.geneontology.org/amigo/term/GO:0019901
postsynapse	4	93	3,48E-03	4,41E-02	http://amigo.geneontology.org/amigo/term/GO:0098794
neural crest cell migration	3	46	3,77E-03	4,74E-02	http://amigo.geneontology.org/amigo/term/GO:0001755
transcription regulator complex	6	226	3,82E-03	4,79E-02	http://amigo.geneontology.org/amigo/term/GO:0005667
microtubule organizing center	4	96	3,88E-03	4,80E-02	http://amigo.geneontology.org/amigo/term/GO:0005815
KEGG DISEASE
Term	Input number	Background number	P-Value	FDR	Hyperlink
Cone-rod dystrophy and cone dystrophy	4	23	2,49E-05	1,76E-03	http://www.genome.jp/dbget-bin/www_bget?H00481
Mental and behavioural disorders	8	189	4,13E-05	2,39E-03	None
Other diseases	8	204	6,92E-05	3,61E-03	None
Nervous system diseases	16	859	1,72E-04	7,49E-03	None
Epilepsy	5	113	9,72E-04	2,39E-02	None
GWAS CATALOG
Term	Input number	Background number	P-Value	FDR	Hyperlink
Obesity	10	51	6,09E-12	3,88E-09	None
Body mass index	10	102	2,88E-09	1,10E-06	None
Blood pressure	9	87	1,17E-08	3,41E-06	None
Immunoglobulin A	6	20	1,28E-08	3,41E-06	None
Schizophrenia, schizoaffective disorder or bipolar disorder	4	5	1,96E-07	4,15E-05	None
Obesity (early onset extreme)	5	21	5,88E-07	9,35E-05	None
Obesity-related traits	18	691	8,16E-07	1,24E-04	None
Weight	5	24	1,04E-06	1,36E-04	None
HDL cholesterol	7	121	1,89E-05	1,44E-03	None
Schizophrenia or bipolar disorder	3	6	2,07E-05	1,53E-03	None
Bone mineral density	6	85	2,63E-05	1,81E-03	None
Schizophrenia	8	181	3,08E-05	1,91E-03	None
Myopia (pathological)	4	37	1,34E-04	6,27E-03	None
Triglycerides	5	81	2,28E-04	9,19E-03	None
Acne (severe)	7	184	2,35E-04	9,34E-03	None
Autism spectrum disorder, attention deficit-hyperactivity disorder, bipolar disorder, major depressive disorder, and schizophrenia (combined)	4	45	2,70E-04	1,01E-02	None
Bone mineral density (hip)	3	18	3,10E-04	1,10E-02	None
Amyotrophic lateral sclerosis (sporadic)	6	159	6,84E-04	2,09E-02	None
Waist circumference	3	25	7,39E-04	2,11E-02	None
Echocardiographic traits	2	5	8,27E-04	2,11E-02	None
Staphylococcus aureus infection	2	5	8,27E-04	2,11E-02	None
Bronchopulmonary dysplasia	3	29	1,10E-03	2,39E-02	None
Testicular germ cell tumor	3	29	1,10E-03	2,39E-02	None
Restless legs syndrome	2	6	1,10E-03	2,39E-02	None
Menarche (age at onset)	4	69	1,23E-03	2,57E-02	None
Fasting glucose-related traits (interaction with BMI)	3	31	1,31E-03	2,60E-02	None
Hypertension	3	31	1,31E-03	2,60E-02	None
Adverse response to chemotherapy in breast cancer (alopecia) (cyclophosphamide+doxorubicin+/-5FU)	2	7	1,41E-03	2,60E-02	None
Longevity	3	32	1,43E-03	2,60E-02	None
Periodontitis (Mean PAL)	3	34	1,68E-03	2,81E-02	None
Osteoporosis-related phenotypes	2	8	1,75E-03	2,81E-02	None
Adiposity	2	8	1,75E-03	2,81E-02	None
Response to radiotherapy in cancer (late toxicity)	2	8	1,75E-03	2,81E-02	None
Brain imaging in schizophrenia (interaction)	2	8	1,75E-03	2,81E-02	None
Fibrinogen	3	39	2,42E-03	3,57E-02	None
Adverse response to lamotrigine and phenytoin	2	10	2,55E-03	3,65E-02	None
Temperament (bipolar disorder)	2	10	2,55E-03	3,65E-02	None
Systolic blood pressure	3	41	2,77E-03	3,87E-02	None
Diastolic blood pressure	3	42	2,96E-03	4,01E-02	None
Coronary heart disease	4	96	3,88E-03	4,80E-02	None
Systolic blood pressure in sickle cell anemia	2	13	4,00E-03	4,80E-02	None

## Sheet: Table S6
Table S6. Pathway enrichments of all shared SNPs with negative directions (antagonistic, n=6,864) between SCZ and BMI as revealed by KOBAS-i.
KEGG DISEASES
Term	Database	Input number	Background number	P-Value	Corrected P-Value	Hyperlink
Nervous system diseases	KEGG DISEASE	26	859	2,83E-04	5,15E-03	None
Brugada syndrome	KEGG DISEASE	3	9	5,18E-04	8,29E-03	http://www.genome.jp/dbget-bin/www_bget?H00728
Congenital malformations	KEGG DISEASE	25	900	1,20E-03	1,58E-02	None
Endocrine and metabolic diseases	KEGG DISEASE	9	220	4,69E-03	4,28E-02	None
Cone-rod dystrophy and cone dystrophy	KEGG DISEASE	3	23	5,31E-03	4,53E-02	http://www.genome.jp/dbget-bin/www_bget?H00481
KEGG PATHWAYS
Term	Database	Input number	Background number	P-Value	Corrected P-Value	Hyperlink
Alcoholism	KEGG PATHWAY	28	180	1,48E-19	8,49E-17	http://www.genome.jp/kegg-bin/show_pathway?hsa05034/hsa:8358%09red/hsa:8359%09red/hsa:8352%09red/hsa:8355%09red/hsa:90993%09red/hsa:8334%09red/hsa:2903%09red/hsa:4893%09red/hsa:2788%09red/hsa:8345%09red/hsa:10645%09red/hsa:8346%09red/hsa:8340%09red/hsa:8367%09red/hsa:8366%09red/hsa:8365%09red/hsa:8364%09red/hsa:8361%09red/hsa:8360%09red/hsa:221613%09red/hsa:1385%09red/hsa:5501%09red/hsa:3017%09re…
Systemic lupus erythematosus	KEGG PATHWAY	22	133	3,80E-16	4,71E-14	http://www.genome.jp/kegg-bin/show_pathway?hsa05322/hsa:8358%09red/hsa:8359%09red/hsa:8361%09red/hsa:8364%09red/hsa:8366%09red/hsa:8345%09red/hsa:8346%09red/hsa:8340%09red/hsa:8355%09red/hsa:8367%09red/hsa:8352%09red/hsa:8365%09red/hsa:3017%09red/hsa:255626%09red/hsa:8360%09red/hsa:8334%09red/hsa:221613%09red/hsa:2903%09red/hsa:3127%09red
Viral carcinogenesis	KEGG PATHWAY	22	201	7,85E-13	4,55E-11	http://www.genome.jp/kegg-bin/show_pathway?hsa05203/hsa:1385%09red/hsa:8361%09red/hsa:8364%09red/hsa:8345%09red/hsa:23513%09red/hsa:4893%09red/hsa:8346%09red/hsa:8340%09red/hsa:8367%09red/hsa:8366%09red/hsa:8365%09red/hsa:3017%09red/hsa:255626%09red/hsa:7529%09red/hsa:8359%09red/hsa:90993%09red/hsa:8379%09red/hsa:8360%09red/hsa:3134%09red
cAMP signaling pathway	KEGG PATHWAY	17	214	2,73E-08	1,07E-06	http://www.genome.jp/kegg-bin/show_pathway?hsa04024/hsa:7252%09red/hsa:5144%09red/hsa:775%09red/hsa:10000%09red/hsa:816%09red/hsa:5443%09red/hsa:1385%09red/hsa:488%09red/hsa:5501%09red/hsa:2890%09red/hsa:491%09red/hsa:3350%09red/hsa:3354%09red/hsa:2488%09red/hsa:90993%09red/hsa:10021%09red/hsa:2903%09red
Adrenergic signaling in cardiomyocytes	KEGG PATHWAY	12	149	2,63E-06	8,09E-05	http://www.genome.jp/kegg-bin/show_pathway?hsa04261/hsa:5523%09red/hsa:10000%09red/hsa:775%09red/hsa:816%09red/hsa:1385%09red/hsa:9254%09red/hsa:5501%09red/hsa:783%09red/hsa:491%09red/hsa:6546%09red/hsa:90993%09red/hsa:488%09red
Axon guidance	KEGG PATHWAY	13	181	3,33E-06	9,89E-05	http://www.genome.jp/kegg-bin/show_pathway?hsa04360/hsa:8829%09red/hsa:658%09red/hsa:6092%09red/hsa:4893%09red/hsa:4690%09red/hsa:6405%09red/hsa:816%09red/hsa:91584%09red/hsa:1946%09red/hsa:2044%09red/hsa:56920%09red/hsa:6091%09red/hsa:57556%09red
Dopaminergic synapse	KEGG PATHWAY	11	131	4,73E-06	1,36E-04	http://www.genome.jp/kegg-bin/show_pathway?hsa04728/hsa:5523%09red/hsa:2788%09red/hsa:10000%09red/hsa:775%09red/hsa:816%09red/hsa:1385%09red/hsa:5501%09red/hsa:2890%09red/hsa:6323%09red/hsa:90993%09red/hsa:2903%09red
Longevity regulating pathway	KEGG PATHWAY	8	89	6,00E-05	1,35E-03	http://www.genome.jp/kegg-bin/show_pathway?hsa04211/hsa:10000%09red/hsa:10645%09red/hsa:4893%09red/hsa:1385%09red/hsa:57521%09red/hsa:90993%09red/hsa:9776%09red/hsa:2309%09red
Non-small cell lung cancer	KEGG PATHWAY	7	66	6,64E-05	1,46E-03	http://www.genome.jp/kegg-bin/show_pathway?hsa05223/hsa:1643%09red/hsa:10000%09red/hsa:4893%09red/hsa:51426%09red/hsa:2309%09red/hsa:6789%09red/hsa:2272%09red
mRNA surveillance pathway	KEGG PATHWAY	8	91	6,94E-05	1,51E-03	http://www.genome.jp/kegg-bin/show_pathway?hsa03015/hsa:5523%09red/hsa:2107%09red/hsa:10250%09red/hsa:64895%09red/hsa:8761%09red/hsa:5501%09red/hsa:124540%09red/hsa:23293%09red
AMPK signaling pathway	KEGG PATHWAY	9	120	7,82E-05	1,68E-03	http://www.genome.jp/kegg-bin/show_pathway?hsa04152/hsa:5523%09red/hsa:3156%09red/hsa:10000%09red/hsa:10645%09red/hsa:1385%09red/hsa:57521%09red/hsa:6720%09red/hsa:90993%09red/hsa:2309%09red
Amphetamine addiction	KEGG PATHWAY	7	68	7,91E-05	1,69E-03	http://www.genome.jp/kegg-bin/show_pathway?hsa05031/hsa:775%09red/hsa:816%09red/hsa:1385%09red/hsa:5501%09red/hsa:2890%09red/hsa:90993%09red/hsa:2903%09red
RNA degradation	KEGG PATHWAY	7	79	1,88E-04	3,60E-03	http://www.genome.jp/kegg-bin/show_pathway?hsa03018/hsa:8761%09red/hsa:3329%09red/hsa:3313%09red/hsa:10200%09red/hsa:29883%09red/hsa:84186%09red
Cholinergic synapse	KEGG PATHWAY	8	112	2,65E-04	4,89E-03	http://www.genome.jp/kegg-bin/show_pathway?hsa04725/hsa:1136%09red/hsa:2788%09red/hsa:10000%09red/hsa:775%09red/hsa:816%09red/hsa:4893%09red/hsa:1385%09red/hsa:90993%09red
ErbB signaling pathway	KEGG PATHWAY	7	85	2,86E-04	5,16E-03	http://www.genome.jp/kegg-bin/show_pathway?hsa04012/hsa:1839%09red/hsa:10000%09red/hsa:816%09red/hsa:4893%09red/hsa:4690%09red/hsa:2066%09red/hsa:3084%09red
Hypertrophic cardiomyopathy (HCM)	KEGG PATHWAY	7	90	3,95E-04	6,74E-03	http://www.genome.jp/kegg-bin/show_pathway?hsa05410/hsa:775%09red/hsa:1636%09red/hsa:6546%09red/hsa:9254%09red/hsa:783%09red/hsa:4607%09red/hsa:488%09red
GnRH signaling pathway	KEGG PATHWAY	7	93	4,75E-04	7,88E-03	http://www.genome.jp/kegg-bin/show_pathway?hsa04912/hsa:1839%09red/hsa:775%09red/hsa:816%09red/hsa:4893%09red/hsa:2488%09red/hsa:2185%09red/hsa:1958%09red
@@Long-term potentiation	KEGG PATHWAY	6	67	5,13E-04	8,29E-03	http://www.genome.jp/kegg-bin/show_pathway?hsa04720/hsa:775%09red/hsa:816%09red/hsa:4893%09red/hsa:5501%09red/hsa:2890%09red/hsa:2903%09red
Tuberculosis	KEGG PATHWAY	9	179	1,25E-03	1,63E-02	http://www.genome.jp/kegg-bin/show_pathway?hsa05152/hsa:54106%09red/hsa:3329%09red/hsa:10000%09red/hsa:816%09red/hsa:3313%09red/hsa:1385%09red/hsa:4802%09red/hsa:929%09red/hsa:3127%09red
Human T-cell leukemia virus 1 infection	KEGG PATHWAY	10	219	1,37E-03	1,75E-02	http://www.genome.jp/kegg-bin/show_pathway?hsa05166/hsa:3134%09red/hsa:1958%09red/hsa:8829%09red/hsa:10000%09red/hsa:4893%09red/hsa:1385%09red/hsa:90993%09red/hsa:8379%09red/hsa:3127%09red
Glutamatergic synapse	KEGG PATHWAY	7	114	1,47E-03	1,84E-02	http://www.genome.jp/kegg-bin/show_pathway?hsa04724/hsa:2788%09red/hsa:775%09red/hsa:22941%09red/hsa:9455%09red/hsa:2914%09red/hsa:2890%09red/hsa:2903%09red
Phospholipase D signaling pathway	KEGG PATHWAY	8	148	1,49E-03	1,86E-02	http://www.genome.jp/kegg-bin/show_pathway?hsa04072/hsa:9162%09red/hsa:10000%09red/hsa:4893%09red/hsa:2147%09red/hsa:1759%09red/hsa:8525%09red/hsa:2185%09red/hsa:2914%09red
Cardiac muscle contraction	KEGG PATHWAY	6	86	1,73E-03	2,07E-02	http://www.genome.jp/kegg-bin/show_pathway?hsa04260/hsa:775%09red/hsa:9254%09red/hsa:7384%09red/hsa:783%09red/hsa:6546%09red/hsa:488%09red
Endometrial cancer	KEGG PATHWAY	5	58	1,76E-03	2,10E-02	http://www.genome.jp/kegg-bin/show_pathway?hsa05213/hsa:2309%09red/hsa:4893%09red/hsa:1643%09red/hsa:51426%09red/hsa:10000%09red
PI3K-Akt signaling pathway	KEGG PATHWAY	13	354	1,90E-03	2,22E-02	http://www.genome.jp/kegg-bin/show_pathway?hsa04151/hsa:5523%09red/hsa:2788%09red/hsa:10000%09red/hsa:7529%09red/hsa:4893%09red/hsa:1385%09red/hsa:57521%09red/hsa:2066%09red/hsa:5649%09red/hsa:2309%09red/hsa:1946%09red/hsa:90993%09red/hsa:7148%09red
Autophagy - animal	KEGG PATHWAY	7	128	2,73E-03	2,90E-02	http://www.genome.jp/kegg-bin/show_pathway?hsa04140/hsa:10000%09red/hsa:10645%09red/hsa:4893%09red/hsa:55626%09red/hsa:57521%09red/hsa:9776%09red/hsa:29982%09red
Cortisol synthesis and secretion	KEGG PATHWAY	5	65	2,80E-03	2,97E-02	http://www.genome.jp/kegg-bin/show_pathway?hsa04927/hsa:5443%09red/hsa:90993%09red/hsa:1385%09red/hsa:775%09red/hsa:1586%09red
Dilated cardiomyopathy (DCM)	KEGG PATHWAY	6	96	2,91E-03	3,03E-02	http://www.genome.jp/kegg-bin/show_pathway?hsa05414/hsa:775%09red/hsa:6546%09red/hsa:9254%09red/hsa:783%09red/hsa:4607%09red/hsa:488%09red
cGMP-PKG signaling pathway	KEGG PATHWAY	8	167	3,05E-03	3,16E-02	http://www.genome.jp/kegg-bin/show_pathway?hsa04022/hsa:10000%09red/hsa:775%09red/hsa:1385%09red/hsa:5501%09red/hsa:491%09red/hsa:6546%09red/hsa:90993%09red/hsa:488%09red
Circadian entrainment	KEGG PATHWAY	6	97	3,05E-03	3,16E-02	http://www.genome.jp/kegg-bin/show_pathway?hsa04713/hsa:2788%09red/hsa:775%09red/hsa:816%09red/hsa:1385%09red/hsa:2890%09red/hsa:2903%09red
Aldosterone synthesis and secretion	KEGG PATHWAY	6	98	3,20E-03	3,26E-02	http://www.genome.jp/kegg-bin/show_pathway?hsa04925/hsa:775%09red/hsa:816%09red/hsa:5443%09red/hsa:1385%09red/hsa:491%09red/hsa:90993%09red
Alzheimer disease	KEGG PATHWAY	8	171	3,50E-03	3,49E-02	http://www.genome.jp/kegg-bin/show_pathway?hsa05010/hsa:6622%09red/hsa:51079%09red/hsa:775%09red/hsa:7384%09red/hsa:4695%09red/hsa:102%09red/hsa:488%09red/hsa:2903%09red
Neuroactive ligand-receptor interaction	KEGG PATHWAY	12	338	3,63E-03	3,57E-02	http://www.genome.jp/kegg-bin/show_pathway?hsa04080/hsa:7252%09red/hsa:5443%09red/hsa:2147%09red/hsa:2890%09red/hsa:2488%09red/hsa:3350%09red/hsa:2914%09red/hsa:3354%09red/hsa:1135%09red/hsa:1136%09red/hsa:2903%09red/hsa:1138%09red
Estrogen signaling pathway	KEGG PATHWAY	7	138	4,05E-03	3,80E-02	http://www.genome.jp/kegg-bin/show_pathway?hsa04915/hsa:1839%09red/hsa:10000%09red/hsa:4893%09red/hsa:1385%09red/hsa:10499%09red/hsa:90993%09red/hsa:5443%09red
Parathyroid hormone synthesis, secretion and action	KEGG PATHWAY	6	106	4,61E-03	4,24E-02	http://www.genome.jp/kegg-bin/show_pathway?hsa04928/hsa:5144%09red/hsa:1958%09red/hsa:1839%09red/hsa:1385%09red/hsa:4325%09red/hsa:90993%09red
Glioma	KEGG PATHWAY	5	75	4,97E-03	4,36E-02	http://www.genome.jp/kegg-bin/show_pathway?hsa05214/hsa:816%09red/hsa:4893%09red/hsa:1643%09red/hsa:51426%09red/hsa:10000%09red
Arrhythmogenic right ventricular cardiomyopathy (ARVC)	KEGG PATHWAY	5	77	5,52E-03	4,68E-02	http://www.genome.jp/kegg-bin/show_pathway?hsa05412/hsa:488%09red/hsa:9254%09red/hsa:783%09red/hsa:775%09red/hsa:6546%09red
Transcriptional misregulation in cancer	KEGG PATHWAY	8	186	5,65E-03	4,78E-02	http://www.genome.jp/kegg-bin/show_pathway?hsa05202/hsa:8358%09red/hsa:1643%09red/hsa:8352%09red/hsa:5079%09red/hsa:8355%09red/hsa:221037%09red/hsa:929%09red/hsa:51426%09red
GO ONTOLOGY
Term	Database	Input number	Background number	P-Value	Corrected P-Value	Hyperlink
protein binding	Gene Ontology	352	11779	1,33E-60	3,05E-57	http://amigo.geneontology.org/amigo/term/GO:0005515
nucleus	Gene Ontology	165	5208	1,86E-24	2,71E-21	http://amigo.geneontology.org/amigo/term/GO:0005634
plasma membrane	Gene Ontology	153	4619	2,37E-24	2,71E-21	http://amigo.geneontology.org/amigo/term/GO:0005886
nucleoplasm	Gene Ontology	128	3630	2,66E-22	2,43E-19	http://amigo.geneontology.org/amigo/term/GO:0005654
cytoplasm	Gene Ontology	135	4624	1,04E-16	1,54E-14	http://amigo.geneontology.org/amigo/term/GO:0005737
cytosol	Gene Ontology	140	5095	2,99E-15	2,79E-13	http://amigo.geneontology.org/amigo/term/GO:0005829
RNA binding	Gene Ontology	57	1366	7,54E-13	4,43E-11	http://amigo.geneontology.org/amigo/term/GO:0003723
metal ion binding	Gene Ontology	78	2298	9,93E-13	5,61E-11	http://amigo.geneontology.org/amigo/term/GO:0046872
integral component of plasma membrane	Gene Ontology	57	1380	1,12E-12	6,24E-11	http://amigo.geneontology.org/amigo/term/GO:0005887
nucleosome	Gene Ontology	14	66	4,80E-12	2,47E-10	http://amigo.geneontology.org/amigo/term/GO:0000786
glutamatergic synapse	Gene Ontology	27	354	5,46E-12	2,75E-10	http://amigo.geneontology.org/amigo/term/GO:0098978
neuronal cell body	Gene Ontology	27	376	1,98E-11	9,54E-10	http://amigo.geneontology.org/amigo/term/GO:0043025
postsynaptic density	Gene Ontology	22	251	4,36E-11	2,02E-09	http://amigo.geneontology.org/amigo/term/GO:0014069
dendritic spine	Gene Ontology	18	162	7,62E-11	3,46E-09	http://amigo.geneontology.org/amigo/term/GO:0043197
membrane	Gene Ontology	66	2075	9,06E-10	3,91E-08	http://amigo.geneontology.org/amigo/term/GO:0016020
extracellular exosome	Gene Ontology	66	2085	1,09E-09	4,63E-08	http://amigo.geneontology.org/amigo/term/GO:0070062
neuron projection	Gene Ontology	22	336	7,12E-09	2,91E-07	http://amigo.geneontology.org/amigo/term/GO:0043005
nucleosome assembly	Gene Ontology	12	83	7,85E-09	3,18E-07	http://amigo.geneontology.org/amigo/term/GO:0006334
calcium ion binding	Gene Ontology	32	693	1,04E-08	4,15E-07	http://amigo.geneontology.org/amigo/term/GO:0005509
integral component of membrane	Gene Ontology	92	3643	2,89E-08	1,12E-06	http://amigo.geneontology.org/amigo/term/GO:0016021
protein-containing complex	Gene Ontology	29	623	4,36E-08	1,68E-06	http://amigo.geneontology.org/amigo/term/GO:0032991
cadherin binding	Gene Ontology	19	305	1,56E-07	5,86E-06	http://amigo.geneontology.org/amigo/term/GO:0045296
homophilic cell adhesion via plasma membrane adhesion molecules	Gene Ontology	14	162	1,76E-07	6,56E-06	http://amigo.geneontology.org/amigo/term/GO:0007156
ATP binding	Gene Ontology	47	1463	2,15E-07	7,91E-06	http://amigo.geneontology.org/amigo/term/GO:0005524
negative regulation of chromatin silencing	Gene Ontology	6	14	2,16E-07	7,91E-06	http://amigo.geneontology.org/amigo/term/GO:0031936
nucleosomal DNA binding	Gene Ontology	8	39	2,38E-07	8,64E-06	http://amigo.geneontology.org/amigo/term/GO:0031492
nucleosome positioning	Gene Ontology	6	15	2,99E-07	1,08E-05	http://amigo.geneontology.org/amigo/term/GO:0016584
signaling receptor binding	Gene Ontology	20	353	3,11E-07	1,10E-05	http://amigo.geneontology.org/amigo/term/GO:0005102
negative regulation of DNA recombination	Gene Ontology	6	16	4,06E-07	1,42E-05	http://amigo.geneontology.org/amigo/term/GO:0045910
axon	Gene Ontology	18	310	8,65E-07	2,98E-05	http://amigo.geneontology.org/amigo/term/GO:0030424
regulation of cytokine production	Gene Ontology	7	33	1,12E-06	3,81E-05	http://amigo.geneontology.org/amigo/term/GO:0001817
chromosome condensation	Gene Ontology	6	20	1,20E-06	4,00E-05	http://amigo.geneontology.org/amigo/term/GO:0030261
nuclear euchromatin	Gene Ontology	7	34	1,34E-06	4,44E-05	http://amigo.geneontology.org/amigo/term/GO:0005719
nuclear chromatin	Gene Ontology	33	915	1,41E-06	4,64E-05	http://amigo.geneontology.org/amigo/term/GO:0000790
DNA binding	Gene Ontology	39	1209	2,18E-06	6,88E-05	http://amigo.geneontology.org/amigo/term/GO:0003677
T cell receptor signaling pathway	Gene Ontology	13	174	2,22E-06	6,94E-05	http://amigo.geneontology.org/amigo/term/GO:0050852
ion transmembrane transport	Gene Ontology	14	209	3,02E-06	9,04E-05	http://amigo.geneontology.org/amigo/term/GO:0034220
perinuclear region of cytoplasm	Gene Ontology	27	697	3,70E-06	1,09E-04	http://amigo.geneontology.org/amigo/term/GO:0048471
dendrite	Gene Ontology	20	420	3,93E-06	1,15E-04	http://amigo.geneontology.org/amigo/term/GO:0030425
synapse	Gene Ontology	20	420	3,93E-06	1,15E-04	http://amigo.geneontology.org/amigo/term/GO:0045202
mRNA splicing, via spliceosome	Gene Ontology	15	246	4,00E-06	1,16E-04	http://amigo.geneontology.org/amigo/term/GO:0000398
centrosome	Gene Ontology	22	506	5,28E-06	1,51E-04	http://amigo.geneontology.org/amigo/term/GO:0005813
synaptic membrane	Gene Ontology	6	27	5,31E-06	1,51E-04	http://amigo.geneontology.org/amigo/term/GO:0097060
identical protein binding	Gene Ontology	43	1456	5,70E-06	1,61E-04	http://amigo.geneontology.org/amigo/term/GO:0042802
presynapse	Gene Ontology	10	109	6,19E-06	1,73E-04	http://amigo.geneontology.org/amigo/term/GO:0098793
long-term synaptic potentiation	Gene Ontology	7	45	6,99E-06	1,92E-04	http://amigo.geneontology.org/amigo/term/GO:0060291
positive regulation of neuron projection development	Gene Ontology	10	111	7,18E-06	1,96E-04	http://amigo.geneontology.org/amigo/term/GO:0010976
lysosome	Gene Ontology	15	262	8,20E-06	2,21E-04	http://amigo.geneontology.org/amigo/term/GO:0005764
postsynaptic membrane	Gene Ontology	11	141	9,08E-06	2,42E-04	http://amigo.geneontology.org/amigo/term/GO:0045211
calmodulin binding	Gene Ontology	13	200	9,19E-06	2,42E-04	http://amigo.geneontology.org/amigo/term/GO:0005516
protein ubiquitination	Gene Ontology	21	486	9,42E-06	2,46E-04	http://amigo.geneontology.org/amigo/term/GO:0016567
spliceosomal complex	Gene Ontology	9	93	1,21E-05	3,14E-04	http://amigo.geneontology.org/amigo/term/GO:0005681
protein homodimerization activity	Gene Ontology	25	660	1,21E-05	3,14E-04	http://amigo.geneontology.org/amigo/term/GO:0042803
GABA-ergic synapse	Gene Ontology	8	70	1,22E-05	3,14E-04	http://amigo.geneontology.org/amigo/term/GO:0098982
protein domain specific binding	Gene Ontology	14	239	1,28E-05	3,27E-04	http://amigo.geneontology.org/amigo/term/GO:0019904
protein-containing complex binding	Gene Ontology	17	349	1,56E-05	3,98E-04	http://amigo.geneontology.org/amigo/term/GO:0044877
sodium ion transmembrane transport	Gene Ontology	9	97	1,65E-05	4,18E-04	http://amigo.geneontology.org/amigo/term/GO:0035725
negative regulation of cell population proliferation	Gene Ontology	18	394	2,01E-05	5,05E-04	http://amigo.geneontology.org/amigo/term/GO:0008285
cell surface	Gene Ontology	23	598	2,14E-05	5,36E-04	http://amigo.geneontology.org/amigo/term/GO:0009986
cell adhesion	Gene Ontology	20	478	2,37E-05	5,83E-04	http://amigo.geneontology.org/amigo/term/GO:0007155
axon guidance	Gene Ontology	13	222	2,60E-05	6,37E-04	http://amigo.geneontology.org/amigo/term/GO:0007411
negative regulation of transcription by RNA polymerase II	Gene Ontology	28	832	2,93E-05	7,11E-04	http://amigo.geneontology.org/amigo/term/GO:0000122
nervous system development	Gene Ontology	15	305	4,40E-05	1,04E-03	http://amigo.geneontology.org/amigo/term/GO:0007399
protein kinase binding	Gene Ontology	19	461	4,57E-05	1,07E-03	http://amigo.geneontology.org/amigo/term/GO:0019901
multicellular organism development	Gene Ontology	19	462	4,70E-05	1,10E-03	http://amigo.geneontology.org/amigo/term/GO:0007275
cell division	Gene Ontology	16	346	4,99E-05	1,16E-03	http://amigo.geneontology.org/amigo/term/GO:0051301
synapse assembly	Gene Ontology	7	63	5,06E-05	1,17E-03	http://amigo.geneontology.org/amigo/term/GO:0007416
recycling endosome membrane	Gene Ontology	8	87	5,17E-05	1,19E-03	http://amigo.geneontology.org/amigo/term/GO:0055038
positive regulation of extrinsic apoptotic signaling pathway via death domain receptors	Gene Ontology	4	12	5,64E-05	1,29E-03	http://amigo.geneontology.org/amigo/term/GO:1902043
calcium ion transmembrane transport	Gene Ontology	9	115	5,75E-05	1,31E-03	http://amigo.geneontology.org/amigo/term/GO:0070588
external side of plasma membrane	Gene Ontology	17	392	6,27E-05	1,39E-03	http://amigo.geneontology.org/amigo/term/GO:0009897
chromatin DNA binding	Gene Ontology	7	66	6,64E-05	1,46E-03	http://amigo.geneontology.org/amigo/term/GO:0031490
chemical synaptic transmission	Gene Ontology	13	248	7,63E-05	1,65E-03	http://amigo.geneontology.org/amigo/term/GO:0007268
nuclear speck	Gene Ontology	17	400	7,94E-05	1,69E-03	http://amigo.geneontology.org/amigo/term/GO:0016607
chemorepellent activity	Gene Ontology	5	28	8,32E-05	1,76E-03	http://amigo.geneontology.org/amigo/term/GO:0045499
interferon-gamma-mediated signaling pathway	Gene Ontology	7	71	1,02E-04	2,10E-03	http://amigo.geneontology.org/amigo/term/GO:0060333
double-stranded DNA binding	Gene Ontology	8	97	1,05E-04	2,17E-03	http://amigo.geneontology.org/amigo/term/GO:0003690
ubiquitin protein ligase binding	Gene Ontology	14	294	1,08E-04	2,23E-03	http://amigo.geneontology.org/amigo/term/GO:0031625
adult behavior	Gene Ontology	5	30	1,11E-04	2,27E-03	http://amigo.geneontology.org/amigo/term/GO:0030534
mRNA 3'-UTR binding	Gene Ontology	7	73	1,19E-04	2,41E-03	http://amigo.geneontology.org/amigo/term/GO:0003730
positive regulation of apoptotic process	Gene Ontology	15	335	1,20E-04	2,41E-03	http://amigo.geneontology.org/amigo/term/GO:0043065
protein heterodimerization activity	Gene Ontology	14	297	1,20E-04	2,41E-03	http://amigo.geneontology.org/amigo/term/GO:0046982
viral process	Gene Ontology	18	456	1,21E-04	2,42E-03	http://amigo.geneontology.org/amigo/term/GO:0016032
sialic acid transmembrane transporter activity	Gene Ontology	3	5	1,37E-04	2,71E-03	http://amigo.geneontology.org/amigo/term/GO:0015136
regulation of transcription, DNA-templated	Gene Ontology	25	773	1,41E-04	2,76E-03	http://amigo.geneontology.org/amigo/term/GO:0006355
spinal cord development	Gene Ontology	5	32	1,46E-04	2,83E-03	http://amigo.geneontology.org/amigo/term/GO:0021510
long-term synaptic depression	Gene Ontology	4	17	1,76E-04	3,38E-03	http://amigo.geneontology.org/amigo/term/GO:0060292
histone H3-K27 trimethylation	Gene Ontology	3	6	2,04E-04	3,86E-03	http://amigo.geneontology.org/amigo/term/GO:0098532
growth cone	Gene Ontology	9	140	2,34E-04	4,35E-03	http://amigo.geneontology.org/amigo/term/GO:0030426
cell population proliferation	Gene Ontology	9	142	2,58E-04	4,78E-03	http://amigo.geneontology.org/amigo/term/GO:0008283
spermatogenesis	Gene Ontology	16	404	2,74E-04	5,01E-03	http://amigo.geneontology.org/amigo/term/GO:0007283
centriole	Gene Ontology	9	144	2,85E-04	5,16E-03	http://amigo.geneontology.org/amigo/term/GO:0005814
positive regulation of receptor binding	Gene Ontology	3	7	2,89E-04	5,16E-03	http://amigo.geneontology.org/amigo/term/GO:1900122
sialic acid transport	Gene Ontology	3	7	2,89E-04	5,16E-03	http://amigo.geneontology.org/amigo/term/GO:0015739
monovalent inorganic cation transport	Gene Ontology	3	7	2,89E-04	5,16E-03	http://amigo.geneontology.org/amigo/term/GO:0015672
zinc ion binding	Gene Ontology	25	820	3,32E-04	5,86E-03	http://amigo.geneontology.org/amigo/term/GO:0008270
postsynaptic density membrane	Gene Ontology	5	39	3,36E-04	5,92E-03	http://amigo.geneontology.org/amigo/term/GO:0098839
transmembrane transporter activity	Gene Ontology	7	88	3,48E-04	6,10E-03	http://amigo.geneontology.org/amigo/term/GO:0022857
mRNA splice site selection	Gene Ontology	4	21	3,55E-04	6,21E-03	http://amigo.geneontology.org/amigo/term/GO:0006376
endosome membrane	Gene Ontology	11	220	3,92E-04	6,73E-03	http://amigo.geneontology.org/amigo/term/GO:0010008
phosphate ion transport	Gene Ontology	3	8	3,93E-04	6,73E-03	http://amigo.geneontology.org/amigo/term/GO:0006817
regulation of immune response	Gene Ontology	11	221	4,06E-04	6,86E-03	http://amigo.geneontology.org/amigo/term/GO:0050776
calmodulin-dependent protein kinase activity	Gene Ontology	4	22	4,15E-04	6,96E-03	http://amigo.geneontology.org/amigo/term/GO:0004683
nucleolus	Gene Ontology	25	839	4,59E-04	7,64E-03	http://amigo.geneontology.org/amigo/term/GO:0005730
adherens junction organization	Gene Ontology	5	42	4,59E-04	7,64E-03	http://amigo.geneontology.org/amigo/term/GO:0034332
positive regulation of synapse maturation	Gene Ontology	3	9	5,18E-04	8,29E-03	http://amigo.geneontology.org/amigo/term/GO:0090129
sodium:phosphate symporter activity	Gene Ontology	3	9	5,18E-04	8,29E-03	http://amigo.geneontology.org/amigo/term/GO:0005436
regulation of neural precursor cell proliferation	Gene Ontology	3	9	5,18E-04	8,29E-03	http://amigo.geneontology.org/amigo/term/GO:2000177
mitochondrion	Gene Ontology	33	1258	5,58E-04	8,83E-03	http://amigo.geneontology.org/amigo/term/GO:0005739
cilium assembly	Gene Ontology	10	194	5,69E-04	8,98E-03	http://amigo.geneontology.org/amigo/term/GO:0060271
sperm principal piece	Gene Ontology	4	25	6,39E-04	9,98E-03	http://amigo.geneontology.org/amigo/term/GO:0097228
synaptic membrane adhesion	Gene Ontology	4	25	6,39E-04	9,98E-03	http://amigo.geneontology.org/amigo/term/GO:0099560
urate metabolic process	Gene Ontology	3	10	6,67E-04	1,03E-02	http://amigo.geneontology.org/amigo/term/GO:0046415
neural crest cell migration	Gene Ontology	5	46	6,72E-04	1,03E-02	http://amigo.geneontology.org/amigo/term/GO:0001755
ion transport	Gene Ontology	7	100	7,13E-04	1,09E-02	http://amigo.geneontology.org/amigo/term/GO:0006811
poly(U) RNA binding	Gene Ontology	4	26	7,29E-04	1,10E-02	http://amigo.geneontology.org/amigo/term/GO:0008266
positive regulation of excitatory postsynaptic potential	Gene Ontology	4	26	7,29E-04	1,10E-02	http://amigo.geneontology.org/amigo/term/GO:2000463
protein transport	Gene Ontology	13	320	7,97E-04	1,19E-02	http://amigo.geneontology.org/amigo/term/GO:0015031
mitotic cell cycle	Gene Ontology	8	134	8,15E-04	1,21E-02	http://amigo.geneontology.org/amigo/term/GO:0000278
voltage-gated calcium channel complex	Gene Ontology	4	27	8,28E-04	1,23E-02	http://amigo.geneontology.org/amigo/term/GO:0005891
attachment of mitotic spindle microtubules to kinetochore	Gene Ontology	3	11	8,40E-04	1,23E-02	http://amigo.geneontology.org/amigo/term/GO:0051315
hyaluronan metabolic process	Gene Ontology	3	11	8,40E-04	1,23E-02	http://amigo.geneontology.org/amigo/term/GO:0030212
skeletal system development	Gene Ontology	8	137	9,33E-04	1,36E-02	http://amigo.geneontology.org/amigo/term/GO:0001501
antigen processing and presentation of peptide antigen via MHC class I	Gene Ontology	4	28	9,36E-04	1,36E-02	http://amigo.geneontology.org/amigo/term/GO:0002474
apoptotic process	Gene Ontology	18	546	9,45E-04	1,36E-02	http://amigo.geneontology.org/amigo/term/GO:0006915
regulation of synaptic plasticity	Gene Ontology	5	50	9,52E-04	1,36E-02	http://amigo.geneontology.org/amigo/term/GO:0048167
U2-type precatalytic spliceosome	Gene Ontology	5	50	9,52E-04	1,36E-02	http://amigo.geneontology.org/amigo/term/GO:0071005
intracellular membrane-bounded organelle	Gene Ontology	23	788	9,95E-04	1,42E-02	http://amigo.geneontology.org/amigo/term/GO:0043231
sodium ion transport	Gene Ontology	6	77	1,01E-03	1,42E-02	http://amigo.geneontology.org/amigo/term/GO:0006814
central nervous system development	Gene Ontology	8	139	1,02E-03	1,42E-02	http://amigo.geneontology.org/amigo/term/GO:0007417
neurotransmitter secretion	Gene Ontology	5	51	1,03E-03	1,42E-02	http://amigo.geneontology.org/amigo/term/GO:0007269
regulation of postsynaptic cytosolic calcium ion concentration	Gene Ontology	3	12	1,04E-03	1,42E-02	http://amigo.geneontology.org/amigo/term/GO:0099566
membrane depolarization during cardiac muscle cell action potential	Gene Ontology	3	12	1,04E-03	1,42E-02	http://amigo.geneontology.org/amigo/term/GO:0086012
endoplasmic reticulum membrane	Gene Ontology	26	942	1,05E-03	1,42E-02	http://amigo.geneontology.org/amigo/term/GO:0005789
positive regulation of synaptic transmission, glutamatergic	Gene Ontology	4	29	1,05E-03	1,42E-02	http://amigo.geneontology.org/amigo/term/GO:0051968
regulation of cell motility	Gene Ontology	4	29	1,05E-03	1,42E-02	http://amigo.geneontology.org/amigo/term/GO:2000145
nuclear chromosome	Gene Ontology	4	29	1,05E-03	1,42E-02	http://amigo.geneontology.org/amigo/term/GO:0000228
regulation of NMDA receptor activity	Gene Ontology	4	29	1,05E-03	1,42E-02	http://amigo.geneontology.org/amigo/term/GO:2000310
focal adhesion	Gene Ontology	15	418	1,10E-03	1,48E-02	http://amigo.geneontology.org/amigo/term/GO:0005925
mitotic spindle pole	Gene Ontology	4	30	1,18E-03	1,57E-02	http://amigo.geneontology.org/amigo/term/GO:0097431
nuclear chromosome, telomeric region	Gene Ontology	7	110	1,21E-03	1,59E-02	http://amigo.geneontology.org/amigo/term/GO:0000784
ER to Golgi transport vesicle membrane	Gene Ontology	5	53	1,21E-03	1,59E-02	http://amigo.geneontology.org/amigo/term/GO:0012507
DNA-binding transcription factor activity	Gene Ontology	19	607	1,24E-03	1,63E-02	http://amigo.geneontology.org/amigo/term/GO:0003700
negative regulation of activated T cell proliferation	Gene Ontology	3	13	1,27E-03	1,64E-02	http://amigo.geneontology.org/amigo/term/GO:0046007
activation of transmembrane receptor protein tyrosine kinase activity	Gene Ontology	3	13	1,27E-03	1,64E-02	http://amigo.geneontology.org/amigo/term/GO:0007171
positive regulation of cell growth	Gene Ontology	6	81	1,29E-03	1,66E-02	http://amigo.geneontology.org/amigo/term/GO:0030307
cell morphogenesis	Gene Ontology	6	81	1,29E-03	1,66E-02	http://amigo.geneontology.org/amigo/term/GO:0000902
ligand-gated ion channel activity	Gene Ontology	4	31	1,32E-03	1,69E-02	http://amigo.geneontology.org/amigo/term/GO:0015276
nuclear envelope	Gene Ontology	9	182	1,39E-03	1,77E-02	http://amigo.geneontology.org/amigo/term/GO:0005635
Golgi membrane	Gene Ontology	19	616	1,46E-03	1,84E-02	http://amigo.geneontology.org/amigo/term/GO:0000139
regulation of presynapse assembly	Gene Ontology	4	32	1,47E-03	1,84E-02	http://amigo.geneontology.org/amigo/term/GO:1905606
regulation of release of sequestered calcium ion into cytosol	Gene Ontology	3	14	1,52E-03	1,87E-02	http://amigo.geneontology.org/amigo/term/GO:0051279
positive regulation of axonogenesis	Gene Ontology	4	33	1,63E-03	1,99E-02	http://amigo.geneontology.org/amigo/term/GO:0050772
ciliary basal body	Gene Ontology	8	151	1,68E-03	2,05E-02	http://amigo.geneontology.org/amigo/term/GO:0036064
nuclear body	Gene Ontology	12	307	1,71E-03	2,07E-02	http://amigo.geneontology.org/amigo/term/GO:0016604
ephrin receptor signaling pathway	Gene Ontology	6	86	1,73E-03	2,07E-02	http://amigo.geneontology.org/amigo/term/GO:0048013
positive regulation of peptidyl-tyrosine phosphorylation	Gene Ontology	6	86	1,73E-03	2,07E-02	http://amigo.geneontology.org/amigo/term/GO:0050731
catalytic step 2 spliceosome	Gene Ontology	6	86	1,73E-03	2,07E-02	http://amigo.geneontology.org/amigo/term/GO:0071013
positive regulation of cell migration	Gene Ontology	10	227	1,77E-03	2,10E-02	http://amigo.geneontology.org/amigo/term/GO:0030335
early endosome	Gene Ontology	11	267	1,77E-03	2,10E-02	http://amigo.geneontology.org/amigo/term/GO:0005769
semaphorin-plexin signaling pathway	Gene Ontology	4	34	1,80E-03	2,13E-02	http://amigo.geneontology.org/amigo/term/GO:0071526
acetylcholine receptor activity	Gene Ontology	3	15	1,81E-03	2,13E-02	http://amigo.geneontology.org/amigo/term/GO:0015464
integral component of presynaptic active zone membrane	Gene Ontology	3	15	1,81E-03	2,13E-02	http://amigo.geneontology.org/amigo/term/GO:0099059
regulation of protein localization	Gene Ontology	5	59	1,89E-03	2,21E-02	http://amigo.geneontology.org/amigo/term/GO:0032880
chromatin binding	Gene Ontology	15	443	1,90E-03	2,22E-02	http://amigo.geneontology.org/amigo/term/GO:0003682
negative regulation of transcription, DNA-templated	Gene Ontology	17	536	1,92E-03	2,23E-02	http://amigo.geneontology.org/amigo/term/GO:0045892
dorsal/ventral pattern formation	Gene Ontology	4	35	1,98E-03	2,31E-02	http://amigo.geneontology.org/amigo/term/GO:0009953
brain development	Gene Ontology	10	231	2,00E-03	2,31E-02	http://amigo.geneontology.org/amigo/term/GO:0007420
learning	Gene Ontology	5	60	2,02E-03	2,34E-02	http://amigo.geneontology.org/amigo/term/GO:0007612
cell migration	Gene Ontology	10	232	2,06E-03	2,36E-02	http://amigo.geneontology.org/amigo/term/GO:0016477
estrous cycle	Gene Ontology	3	16	2,12E-03	2,41E-02	http://amigo.geneontology.org/amigo/term/GO:0044849
regulation of protein catabolic process	Gene Ontology	3	16	2,12E-03	2,41E-02	http://amigo.geneontology.org/amigo/term/GO:0042176
acetylcholine-gated channel complex	Gene Ontology	3	16	2,12E-03	2,41E-02	http://amigo.geneontology.org/amigo/term/GO:0005892
regulation of insulin secretion involved in cellular response to glucose stimulus	Gene Ontology	3	16	2,12E-03	2,41E-02	http://amigo.geneontology.org/amigo/term/GO:0061178
acetylcholine-gated cation-selective channel activity	Gene Ontology	3	16	2,12E-03	2,41E-02	http://amigo.geneontology.org/amigo/term/GO:0022848
positive regulation of synapse assembly	Gene Ontology	5	61	2,16E-03	2,45E-02	http://amigo.geneontology.org/amigo/term/GO:0051965
cell-cell adhesion via plasma-membrane adhesion molecules	Gene Ontology	4	36	2,18E-03	2,47E-02	http://amigo.geneontology.org/amigo/term/GO:0098742
sequence-specific DNA binding	Gene Ontology	14	405	2,22E-03	2,50E-02	http://amigo.geneontology.org/amigo/term/GO:0043565
protein serine/threonine phosphatase activity	Gene Ontology	5	62	2,31E-03	2,57E-02	http://amigo.geneontology.org/amigo/term/GO:0004722
excitatory postsynaptic potential	Gene Ontology	5	62	2,31E-03	2,57E-02	http://amigo.geneontology.org/amigo/term/GO:0060079
negative chemotaxis	Gene Ontology	4	37	2,39E-03	2,64E-02	http://amigo.geneontology.org/amigo/term/GO:0050919
vesicle fusion	Gene Ontology	4	37	2,39E-03	2,64E-02	http://amigo.geneontology.org/amigo/term/GO:0006906
Golgi apparatus	Gene Ontology	26	1002	2,40E-03	2,64E-02	http://amigo.geneontology.org/amigo/term/GO:0005794
positive regulation of interferon-gamma production	Gene Ontology	5	63	2,47E-03	2,68E-02	http://amigo.geneontology.org/amigo/term/GO:0032729
mRNA binding	Gene Ontology	9	200	2,57E-03	2,78E-02	http://amigo.geneontology.org/amigo/term/GO:0003729
dendritic shaft	Gene Ontology	4	38	2,61E-03	2,81E-02	http://amigo.geneontology.org/amigo/term/GO:0043198
calcium-dependent cell-cell adhesion via plasma membrane cell adhesion molecules	Gene Ontology	4	38	2,61E-03	2,81E-02	http://amigo.geneontology.org/amigo/term/GO:0016339
sequence-specific double-stranded DNA binding	Gene Ontology	17	553	2,62E-03	2,81E-02	http://amigo.geneontology.org/amigo/term/GO:1990837
SNARE binding	Gene Ontology	5	64	2,63E-03	2,81E-02	http://amigo.geneontology.org/amigo/term/GO:0000149
signal transduction	Gene Ontology	26	1013	2,77E-03	2,94E-02	http://amigo.geneontology.org/amigo/term/GO:0007165
inner mitochondrial membrane organization	Gene Ontology	3	18	2,86E-03	2,99E-02	http://amigo.geneontology.org/amigo/term/GO:0007007
nuclear envelope organization	Gene Ontology	3	18	2,86E-03	2,99E-02	http://amigo.geneontology.org/amigo/term/GO:0006998
peptide hormone processing	Gene Ontology	3	18	2,86E-03	2,99E-02	http://amigo.geneontology.org/amigo/term/GO:0016486
retinal ganglion cell axon guidance	Gene Ontology	3	18	2,86E-03	2,99E-02	http://amigo.geneontology.org/amigo/term/GO:0031290
anion transport	Gene Ontology	3	18	2,86E-03	2,99E-02	http://amigo.geneontology.org/amigo/term/GO:0006820
endocytic vesicle membrane	Gene Ontology	5	66	2,98E-03	3,10E-02	http://amigo.geneontology.org/amigo/term/GO:0030666
positive regulation of pri-miRNA transcription by RNA polymerase II	Gene Ontology	4	40	3,10E-03	3,21E-02	http://amigo.geneontology.org/amigo/term/GO:1902895
cellular response to retinoic acid	Gene Ontology	5	67	3,17E-03	3,23E-02	http://amigo.geneontology.org/amigo/term/GO:0071300
presynaptic membrane	Gene Ontology	5	67	3,17E-03	3,23E-02	http://amigo.geneontology.org/amigo/term/GO:0042734
flagellated sperm motility	Gene Ontology	5	67	3,17E-03	3,23E-02	http://amigo.geneontology.org/amigo/term/GO:0030317
serine-type endopeptidase inhibitor activity	Gene Ontology	6	98	3,20E-03	3,26E-02	http://amigo.geneontology.org/amigo/term/GO:0004867
actin filament binding	Gene Ontology	9	208	3,30E-03	3,33E-02	http://amigo.geneontology.org/amigo/term/GO:0051015
synaptic vesicle	Gene Ontology	7	133	3,34E-03	3,36E-02	http://amigo.geneontology.org/amigo/term/GO:0008021
G2/M transition of mitotic cell cycle	Gene Ontology	7	133	3,34E-03	3,36E-02	http://amigo.geneontology.org/amigo/term/GO:0000086
toxin transport	Gene Ontology	4	41	3,37E-03	3,37E-02	http://amigo.geneontology.org/amigo/term/GO:1901998
negative regulation of T cell proliferation	Gene Ontology	4	41	3,37E-03	3,37E-02	http://amigo.geneontology.org/amigo/term/GO:0042130
endosome	Gene Ontology	11	293	3,51E-03	3,49E-02	http://amigo.geneontology.org/amigo/term/GO:0005768
clathrin binding	Gene Ontology	4	42	3,65E-03	3,57E-02	http://amigo.geneontology.org/amigo/term/GO:0030276
positive regulation of CREB transcription factor activity	Gene Ontology	3	20	3,73E-03	3,57E-02	http://amigo.geneontology.org/amigo/term/GO:0032793
histone H3-K4 trimethylation	Gene Ontology	3	20	3,73E-03	3,57E-02	http://amigo.geneontology.org/amigo/term/GO:0080182
blood coagulation	Gene Ontology	8	173	3,74E-03	3,57E-02	http://amigo.geneontology.org/amigo/term/GO:0007596
regulation of smoothened signaling pathway	Gene Ontology	3	21	4,22E-03	3,94E-02	http://amigo.geneontology.org/amigo/term/GO:0008589
activation of GTPase activity	Gene Ontology	6	104	4,22E-03	3,94E-02	http://amigo.geneontology.org/amigo/term/GO:0090630
negative regulation of cell adhesion	Gene Ontology	4	44	4,26E-03	3,96E-02	http://amigo.geneontology.org/amigo/term/GO:0007162
positive regulation of endothelial cell proliferation	Gene Ontology	5	73	4,47E-03	4,14E-02	http://amigo.geneontology.org/amigo/term/GO:0001938
cytoplasmic stress granule	Gene Ontology	5	73	4,47E-03	4,14E-02	http://amigo.geneontology.org/amigo/term/GO:0010494
blood microparticle	Gene Ontology	7	141	4,53E-03	4,19E-02	http://amigo.geneontology.org/amigo/term/GO:0072562
apical part of cell	Gene Ontology	5	74	4,72E-03	4,28E-02	http://amigo.geneontology.org/amigo/term/GO:0045177
calcium-mediated signaling using intracellular calcium source	Gene Ontology	3	22	4,74E-03	4,28E-02	http://amigo.geneontology.org/amigo/term/GO:0035584
mitotic spindle assembly checkpoint	Gene Ontology	3	22	4,74E-03	4,28E-02	http://amigo.geneontology.org/amigo/term/GO:0007094
lysine-acetylated histone binding	Gene Ontology	3	22	4,74E-03	4,28E-02	http://amigo.geneontology.org/amigo/term/GO:0070577
DNA-dependent DNA replication	Gene Ontology	3	22	4,74E-03	4,28E-02	http://amigo.geneontology.org/amigo/term/GO:0006261
aorta development	Gene Ontology	3	22	4,74E-03	4,28E-02	http://amigo.geneontology.org/amigo/term/GO:0035904
proteasome-mediated ubiquitin-dependent protein catabolic process	Gene Ontology	8	181	4,84E-03	4,36E-02	http://amigo.geneontology.org/amigo/term/GO:0043161
Rab GTPase binding	Gene Ontology	7	143	4,87E-03	4,36E-02	http://amigo.geneontology.org/amigo/term/GO:0017137
cerebellum development	Gene Ontology	4	46	4,94E-03	4,36E-02	http://amigo.geneontology.org/amigo/term/GO:0021549
lactation	Gene Ontology	4	46	4,94E-03	4,36E-02	http://amigo.geneontology.org/amigo/term/GO:0007595
regulation of alternative mRNA splicing, via spliceosome	Gene Ontology	5	75	4,97E-03	4,36E-02	http://amigo.geneontology.org/amigo/term/GO:0000381
response to activity	Gene Ontology	4	47	5,30E-03	4,53E-02	http://amigo.geneontology.org/amigo/term/GO:0014823
R-SMAD binding	Gene Ontology	3	23	5,31E-03	4,53E-02	http://amigo.geneontology.org/amigo/term/GO:0070412
metalloaminopeptidase activity	Gene Ontology	3	23	5,31E-03	4,53E-02	http://amigo.geneontology.org/amigo/term/GO:0070006
calcium ion import	Gene Ontology	3	23	5,31E-03	4,53E-02	http://amigo.geneontology.org/amigo/term/GO:0070509
semaphorin receptor binding	Gene Ontology	3	23	5,31E-03	4,53E-02	http://amigo.geneontology.org/amigo/term/GO:0030215
poly(A) binding	Gene Ontology	3	23	5,31E-03	4,53E-02	http://amigo.geneontology.org/amigo/term/GO:0008143
negative regulation of T cell receptor signaling pathway	Gene Ontology	3	23	5,31E-03	4,53E-02	http://amigo.geneontology.org/amigo/term/GO:0050860
ionotropic glutamate receptor signaling pathway	Gene Ontology	3	23	5,31E-03	4,53E-02	http://amigo.geneontology.org/amigo/term/GO:0035235
positive regulation of long-term synaptic potentiation	Gene Ontology	3	23	5,31E-03	4,53E-02	http://amigo.geneontology.org/amigo/term/GO:1900273
regulation of cellular response to heat	Gene Ontology	5	77	5,52E-03	4,68E-02	http://amigo.geneontology.org/amigo/term/GO:1900034
endoplasmic reticulum	Gene Ontology	25	1018	5,66E-03	4,78E-02	http://amigo.geneontology.org/amigo/term/GO:0005783
neural tube closure	Gene Ontology	5	78	5,81E-03	4,87E-02	http://amigo.geneontology.org/amigo/term/GO:0001843
transcription by RNA polymerase II	Gene Ontology	8	187	5,82E-03	4,87E-02	http://amigo.geneontology.org/amigo/term/GO:0006366
hyaluronic acid binding	Gene Ontology	3	24	5,91E-03	4,92E-02	http://amigo.geneontology.org/amigo/term/GO:0005540
cellular response to fatty acid	Gene Ontology	3	24	5,91E-03	4,92E-02	http://amigo.geneontology.org/amigo/term/GO:0071398
GWAS CATALOG
Term	Database	Input number	Background number	P-Value	Corrected P-Value	Hyperlink
Schizophrenia	NHGRI GWAS Catalog	76	181	5,49E-79	2,51E-75	None
Bipolar disorder	NHGRI GWAS Catalog	27	131	1,08E-21	8,22E-19	None
Autism spectrum disorder, attention deficit-hyperactivity disorder, bipolar disorder, major depressive disorder, and schizophrenia (combined)	NHGRI GWAS Catalog	13	45	9,76E-13	5,58E-11	None
Body mass index	NHGRI GWAS Catalog	16	102	8,39E-12	4,13E-10	None
Blood pressure	NHGRI GWAS Catalog	14	87	1,25E-10	5,63E-09	None
Prostate cancer	NHGRI GWAS Catalog	20	267	4,17E-09	1,72E-07	None
Bipolar disorder (mood-incongruent)	NHGRI GWAS Catalog	6	16	4,06E-07	1,42E-05	None
Iron status biomarkers	NHGRI GWAS Catalog	6	18	7,16E-07	2,48E-05	None
Immunoglobulin A	NHGRI GWAS Catalog	6	20	1,20E-06	4,00E-05	None
Obesity	NHGRI GWAS Catalog	8	51	1,45E-06	4,75E-05	None
Cholesterol, total	NHGRI GWAS Catalog	10	96	2,17E-06	6,88E-05	None
HDL cholesterol	NHGRI GWAS Catalog	11	121	2,32E-06	7,23E-05	None
Parkinson's disease	NHGRI GWAS Catalog	8	56	2,73E-06	8,27E-05	None
Schizophrenia or bipolar disorder	NHGRI GWAS Catalog	4	6	6,95E-06	1,92E-04	None
Obesity-related traits	NHGRI GWAS Catalog	26	691	9,13E-06	2,42E-04	None
Platelet counts	NHGRI GWAS Catalog	8	77	2,31E-05	5,71E-04	None
Systolic blood pressure	NHGRI GWAS Catalog	6	41	4,37E-05	1,04E-03	None
LDL cholesterol	NHGRI GWAS Catalog	8	89	6,00E-05	1,35E-03	None
Hematology traits	NHGRI GWAS Catalog	5	26	6,09E-05	1,36E-03	None
Autism	NHGRI GWAS Catalog	4	15	1,16E-04	2,36E-03	None
Amyotrophic lateral sclerosis (sporadic)	NHGRI GWAS Catalog	10	159	1,26E-04	2,51E-03	None
Schizophrenia, schizoaffective disorder or bipolar disorder	NHGRI GWAS Catalog	3	5	1,37E-04	2,71E-03	None
Longevity	NHGRI GWAS Catalog	5	32	1,46E-04	2,83E-03	None
Asperger disorder	NHGRI GWAS Catalog	3	6	2,04E-04	3,86E-03	None
Triglycerides	NHGRI GWAS Catalog	7	81	2,17E-04	4,09E-03	None
Attention deficit hyperactivity disorder	NHGRI GWAS Catalog	6	57	2,30E-04	4,29E-03	None
Uric acid levels	NHGRI GWAS Catalog	4	20	3,02E-04	5,37E-03	None
Brain imaging in schizophrenia (interaction)	NHGRI GWAS Catalog	3	8	3,93E-04	6,73E-03	None
Subcutaneous adipose tissue	NHGRI GWAS Catalog	5	41	4,15E-04	6,96E-03	None
Response to antipsychotic treatment	NHGRI GWAS Catalog	4	24	5,57E-04	8,83E-03	None
Menarche (age at onset)	NHGRI GWAS Catalog	6	69	5,93E-04	9,32E-03	None
Educational attainment	NHGRI GWAS Catalog	3	10	6,67E-04	1,03E-02	None
Sudden cardiac arrest	NHGRI GWAS Catalog	4	28	9,36E-04	1,36E-02	None
Intracranial aneurysm	NHGRI GWAS Catalog	3	12	1,04E-03	1,42E-02	None
Homeostasis model assessment of beta-cell function (interaction)	NHGRI GWAS Catalog	3	12	1,04E-03	1,42E-02	None
Bronchopulmonary dysplasia	NHGRI GWAS Catalog	4	29	1,05E-03	1,42E-02	None
Testicular germ cell tumor	NHGRI GWAS Catalog	4	29	1,05E-03	1,42E-02	None
Coronary artery calcification	NHGRI GWAS Catalog	5	52	1,12E-03	1,49E-02	None
Response to amphetamines	NHGRI GWAS Catalog	4	30	1,18E-03	1,57E-02	None
Immune reponse to smallpox (secreted IL-2)	NHGRI GWAS Catalog	3	13	1,27E-03	1,64E-02	None
Diabetic retinopathy	NHGRI GWAS Catalog	4	31	1,32E-03	1,69E-02	None
Coronary artery disease	NHGRI GWAS Catalog	4	32	1,47E-03	1,84E-02	None
Heart rate	NHGRI GWAS Catalog	4	33	1,63E-03	1,99E-02	None
Pulmonary function	NHGRI GWAS Catalog	5	58	1,76E-03	2,10E-02	None
D-dimer levels	NHGRI GWAS Catalog	3	15	1,81E-03	2,13E-02	None
Immune response to smallpox vaccine (IL-6)	NHGRI GWAS Catalog	4	37	2,39E-03	2,64E-02	None
Temperament	NHGRI GWAS Catalog	3	17	2,47E-03	2,68E-02	None
Aortic root size	NHGRI GWAS Catalog	3	17	2,47E-03	2,68E-02	None
Plasma omega-6 polyunsaturated fatty acid levels (adrenic acid)	NHGRI GWAS Catalog	3	17	2,47E-03	2,68E-02	None
Response to fenofibrate (adiponectin levels)	NHGRI GWAS Catalog	3	18	2,86E-03	2,99E-02	None
Iron levels	NHGRI GWAS Catalog	2	5	3,78E-03	3,57E-02	None
Nicotine dependence	NHGRI GWAS Catalog	2	5	3,78E-03	3,57E-02	None
Cognitive decline (age-related)	NHGRI GWAS Catalog	2	5	3,78E-03	3,57E-02	None
Ulcerative colitis	NHGRI GWAS Catalog	7	138	4,05E-03	3,80E-02	None
Smoking behavior	NHGRI GWAS Catalog	3	22	4,74E-03	4,28E-02	None
Entorhinal cortical thickness	NHGRI GWAS Catalog	2	6	5,00E-03	4,36E-02	None
Metabolite levels (HVA-5-HIAA Factor score)	NHGRI GWAS Catalog	2	6	5,00E-03	4,36E-02	None
Red blood cell traits	NHGRI GWAS Catalog	5	78	5,81E-03	4,87E-02	None
Cognitive performance	NHGRI GWAS Catalog	5	78	5,81E-03	4,87E-02	None
PANTHER
Nicotinic acetylcholine receptor signaling pathway	PANTHER	10	93	1,67E-06	5,42E-05	http://www.pantherdb.org/pathway/pathwayDiagram.jsp?catAccession=P00044
Wnt signaling pathway	PANTHER	15	294	2,95E-05	7,11E-04	http://www.pantherdb.org/pathway/pathwayDiagram.jsp?catAccession=P00057
Cadherin signaling pathway	PANTHER	10	153	9,37E-05	1,95E-03	http://www.pantherdb.org/pathway/pathwayDiagram.jsp?catAccession=P00012
REACTOME
RHO GTPase Effectors	Reactome	35	321	1,37E-19	8,49E-17	http://www.reactome.org/cgi-bin/eventbrowser_st_id?ST_ID=R-HSA-195258
Activated PKN1 stimulates transcription of AR (androgen receptor) regulated genes KLK2 and KLK3	Reactome	20	67	4,17E-19	2,12E-16	http://www.reactome.org/cgi-bin/eventbrowser_st_id?ST_ID=R-HSA-5625886
RHO GTPases activate PKNs	Reactome	22	94	6,05E-19	2,52E-16	http://www.reactome.org/cgi-bin/eventbrowser_st_id?ST_ID=R-HSA-5625740
HDACs deacetylate histones	Reactome	22	94	6,05E-19	2,52E-16	http://www.reactome.org/cgi-bin/eventbrowser_st_id?ST_ID=R-HSA-3214815
Meiotic recombination	Reactome	21	86	1,81E-18	6,90E-16	http://www.reactome.org/cgi-bin/eventbrowser_st_id?ST_ID=R-HSA-912446
Meiosis	Reactome	23	116	2,38E-18	8,40E-16	http://www.reactome.org/cgi-bin/eventbrowser_st_id?ST_ID=R-HSA-1500620
RNA Polymerase I Promoter Opening	Reactome	19	63	2,74E-18	8,96E-16	http://www.reactome.org/cgi-bin/eventbrowser_st_id?ST_ID=R-HSA-73728
Transcriptional regulation of granulopoiesis	Reactome	21	89	3,31E-18	9,67E-16	http://www.reactome.org/cgi-bin/eventbrowser_st_id?ST_ID=R-HSA-9616222
ERCC6 (CSB) and EHMT2 (G9a) positively regulate rRNA expression	Reactome	20	76	3,38E-18	9,67E-16	http://www.reactome.org/cgi-bin/eventbrowser_st_id?ST_ID=R-HSA-427389
DNA methylation	Reactome	19	65	4,48E-18	1,21E-15	http://www.reactome.org/cgi-bin/eventbrowser_st_id?ST_ID=R-HSA-5334118
DNA Damage/Telomere Stress Induced Senescence	Reactome	20	80	7,97E-18	2,03E-15	http://www.reactome.org/cgi-bin/eventbrowser_st_id?ST_ID=R-HSA-2559586
SIRT1 negatively regulates rRNA expression	Reactome	19	68	9,12E-18	2,20E-15	http://www.reactome.org/cgi-bin/eventbrowser_st_id?ST_ID=R-HSA-427359
Reproduction	Reactome	24	141	9,61E-18	2,20E-15	http://www.reactome.org/cgi-bin/eventbrowser_st_id?ST_ID=R-HSA-1474165
HATs acetylate histones	Reactome	24	142	1,11E-17	2,42E-15	http://www.reactome.org/cgi-bin/eventbrowser_st_id?ST_ID=R-HSA-3214847
PRC2 methylates histones and DNA	Reactome	19	73	2,80E-17	5,58E-15	http://www.reactome.org/cgi-bin/eventbrowser_st_id?ST_ID=R-HSA-212300
Condensation of Prophase Chromosomes	Reactome	19	73	2,80E-17	5,58E-15	http://www.reactome.org/cgi-bin/eventbrowser_st_id?ST_ID=R-HSA-2299718
Transcriptional regulation by small RNAs	Reactome	21	103	4,38E-17	8,24E-15	http://www.reactome.org/cgi-bin/eventbrowser_st_id?ST_ID=R-HSA-5578749
Chromatin organization	Reactome	30	273	4,68E-17	8,24E-15	http://www.reactome.org/cgi-bin/eventbrowser_st_id?ST_ID=R-HSA-4839726
Chromatin modifying enzymes	Reactome	30	273	4,68E-17	8,24E-15	http://www.reactome.org/cgi-bin/eventbrowser_st_id?ST_ID=R-HSA-3247509
RNA Polymerase I Promoter Escape	Reactome	20	90	5,75E-17	9,76E-15	http://www.reactome.org/cgi-bin/eventbrowser_st_id?ST_ID=R-HSA-73772
Signaling by Rho GTPases	Reactome	37	449	5,98E-17	9,77E-15	http://www.reactome.org/cgi-bin/eventbrowser_st_id?ST_ID=R-HSA-194315
Formation of the beta-catenin:TCF transactivating complex	Reactome	20	91	6,93E-17	1,09E-14	http://www.reactome.org/cgi-bin/eventbrowser_st_id?ST_ID=R-HSA-201722
Pre-NOTCH Transcription and Translation	Reactome	20	93	1,00E-16	1,52E-14	http://www.reactome.org/cgi-bin/eventbrowser_st_id?ST_ID=R-HSA-1912408
Amyloid fiber formation	Reactome	21	109	1,19E-16	1,61E-14	http://www.reactome.org/cgi-bin/eventbrowser_st_id?ST_ID=R-HSA-977225
RNA Polymerase I Promoter Clearance	Reactome	21	109	1,19E-16	1,61E-14	http://www.reactome.org/cgi-bin/eventbrowser_st_id?ST_ID=R-HSA-73854
Pre-NOTCH Expression and Processing	Reactome	21	109	1,19E-16	1,61E-14	http://www.reactome.org/cgi-bin/eventbrowser_st_id?ST_ID=R-HSA-1912422
RNA Polymerase I Transcription	Reactome	21	110	1,40E-16	1,84E-14	http://www.reactome.org/cgi-bin/eventbrowser_st_id?ST_ID=R-HSA-73864
Gene Silencing by RNA	Reactome	22	133	3,80E-16	4,71E-14	http://www.reactome.org/cgi-bin/eventbrowser_st_id?ST_ID=R-HSA-211000
Positive epigenetic regulation of rRNA expression	Reactome	20	104	6,59E-16	7,74E-14	http://www.reactome.org/cgi-bin/eventbrowser_st_id?ST_ID=R-HSA-5250913
B-WICH complex positively regulates rRNA expression	Reactome	19	89	6,60E-16	7,74E-14	http://www.reactome.org/cgi-bin/eventbrowser_st_id?ST_ID=R-HSA-5250924
NoRC negatively regulates rRNA expression	Reactome	20	105	7,75E-16	8,87E-14	http://www.reactome.org/cgi-bin/eventbrowser_st_id?ST_ID=R-HSA-427413
Meiotic synapsis	Reactome	18	77	9,74E-16	1,09E-13	http://www.reactome.org/cgi-bin/eventbrowser_st_id?ST_ID=R-HSA-1221632
Packaging Of Telomere Ends	Reactome	16	52	9,96E-16	1,09E-13	http://www.reactome.org/cgi-bin/eventbrowser_st_id?ST_ID=R-HSA-171306
Negative epigenetic regulation of rRNA expression	Reactome	20	108	1,25E-15	1,33E-13	http://www.reactome.org/cgi-bin/eventbrowser_st_id?ST_ID=R-HSA-5250941
ESR-mediated signaling	Reactome	26	221	1,34E-15	1,40E-13	http://www.reactome.org/cgi-bin/eventbrowser_st_id?ST_ID=R-HSA-8939211
Depurination	Reactome	16	55	2,09E-15	2,03E-13	http://www.reactome.org/cgi-bin/eventbrowser_st_id?ST_ID=R-HSA-73927
Recognition and association of DNA glycosylase with site containing an affected purine	Reactome	16	55	2,09E-15	2,03E-13	http://www.reactome.org/cgi-bin/eventbrowser_st_id?ST_ID=R-HSA-110330
Cleavage of the damaged purine	Reactome	16	55	2,09E-15	2,03E-13	http://www.reactome.org/cgi-bin/eventbrowser_st_id?ST_ID=R-HSA-110331
RUNX1 regulates genes involved in megakaryocyte differentiation and platelet function	Reactome	19	96	2,22E-15	2,12E-13	http://www.reactome.org/cgi-bin/eventbrowser_st_id?ST_ID=R-HSA-8936459
Mitotic Prophase	Reactome	21	134	4,67E-15	4,27E-13	http://www.reactome.org/cgi-bin/eventbrowser_st_id?ST_ID=R-HSA-68875
Recognition and association of DNA glycosylase with site containing an affected pyrimidine	Reactome	16	60	6,63E-15	5,73E-13	http://www.reactome.org/cgi-bin/eventbrowser_st_id?ST_ID=R-HSA-110328
Depyrimidination	Reactome	16	60	6,63E-15	5,73E-13	http://www.reactome.org/cgi-bin/eventbrowser_st_id?ST_ID=R-HSA-73928
Cleavage of the damaged pyrimidine	Reactome	16	60	6,63E-15	5,73E-13	http://www.reactome.org/cgi-bin/eventbrowser_st_id?ST_ID=R-HSA-110329
Base-Excision Repair, AP Site Formation	Reactome	16	61	8,27E-15	6,96E-13	http://www.reactome.org/cgi-bin/eventbrowser_st_id?ST_ID=R-HSA-73929
Activation of HOX genes during differentiation	Reactome	20	121	8,52E-15	6,96E-13	http://www.reactome.org/cgi-bin/eventbrowser_st_id?ST_ID=R-HSA-5619507
Activation of anterior HOX genes in hindbrain development during early embryogenesis	Reactome	20	121	8,52E-15	6,96E-13	http://www.reactome.org/cgi-bin/eventbrowser_st_id?ST_ID=R-HSA-5617472
Cell Cycle	Reactome	40	629	1,13E-14	9,07E-13	http://www.reactome.org/cgi-bin/eventbrowser_st_id?ST_ID=R-HSA-1640170
Senescence-Associated Secretory Phenotype (SASP)	Reactome	19	110	1,97E-14	1,56E-12	http://www.reactome.org/cgi-bin/eventbrowser_st_id?ST_ID=R-HSA-2559582
Epigenetic regulation of gene expression	Reactome	21	146	2,13E-14	1,66E-12	http://www.reactome.org/cgi-bin/eventbrowser_st_id?ST_ID=R-HSA-212165
G2/M DNA damage checkpoint	Reactome	18	95	2,35E-14	1,80E-12	http://www.reactome.org/cgi-bin/eventbrowser_st_id?ST_ID=R-HSA-69473
RUNX1 regulates transcription of genes involved in differentiation of HSCs	Reactome	20	129	2,51E-14	1,89E-12	http://www.reactome.org/cgi-bin/eventbrowser_st_id?ST_ID=R-HSA-8939236
Signal Transduction	Reactome	90	2689	2,84E-14	2,10E-12	http://www.reactome.org/cgi-bin/eventbrowser_st_id?ST_ID=R-HSA-162582
Telomere Maintenance	Reactome	17	82	3,41E-14	2,48E-12	http://www.reactome.org/cgi-bin/eventbrowser_st_id?ST_ID=R-HSA-157579
Cellular Senescence	Reactome	23	194	5,11E-14	3,65E-12	http://www.reactome.org/cgi-bin/eventbrowser_st_id?ST_ID=R-HSA-2559583
Signaling by Nuclear Receptors	Reactome	26	264	6,21E-14	4,37E-12	http://www.reactome.org/cgi-bin/eventbrowser_st_id?ST_ID=R-HSA-9006931
Deposition of new CENPA-containing nucleosomes at the centromere	Reactome	16	74	1,10E-13	7,44E-12	http://www.reactome.org/cgi-bin/eventbrowser_st_id?ST_ID=R-HSA-606279
Nucleosome assembly	Reactome	16	74	1,10E-13	7,44E-12	http://www.reactome.org/cgi-bin/eventbrowser_st_id?ST_ID=R-HSA-774815
Base Excision Repair	Reactome	17	89	1,10E-13	7,44E-12	http://www.reactome.org/cgi-bin/eventbrowser_st_id?ST_ID=R-HSA-73884
Oxidative Stress Induced Senescence	Reactome	19	124	1,35E-13	8,95E-12	http://www.reactome.org/cgi-bin/eventbrowser_st_id?ST_ID=R-HSA-2559580
Cell Cycle, Mitotic	Reactome	35	525	1,51E-13	9,88E-12	http://www.reactome.org/cgi-bin/eventbrowser_st_id?ST_ID=R-HSA-69278
Signaling by NOTCH	Reactome	24	231	2,00E-13	1,27E-11	http://www.reactome.org/cgi-bin/eventbrowser_st_id?ST_ID=R-HSA-157118
M Phase	Reactome	30	384	2,01E-13	1,27E-11	http://www.reactome.org/cgi-bin/eventbrowser_st_id?ST_ID=R-HSA-68886
RMTs methylate histone arginines	Reactome	16	79	2,66E-13	1,67E-11	http://www.reactome.org/cgi-bin/eventbrowser_st_id?ST_ID=R-HSA-3214858
Transcriptional regulation by RUNX1	Reactome	24	235	2,82E-13	1,74E-11	http://www.reactome.org/cgi-bin/eventbrowser_st_id?ST_ID=R-HSA-8878171
Estrogen-dependent gene expression	Reactome	20	149	2,85E-13	1,74E-11	http://www.reactome.org/cgi-bin/eventbrowser_st_id?ST_ID=R-HSA-9018519
Cellular responses to stress	Reactome	31	422	3,61E-13	2,17E-11	http://www.reactome.org/cgi-bin/eventbrowser_st_id?ST_ID=R-HSA-2262752
RNA Polymerase II Transcription	Reactome	56	1316	5,77E-13	3,43E-11	http://www.reactome.org/cgi-bin/eventbrowser_st_id?ST_ID=R-HSA-73857
Generic Transcription Pathway	Reactome	52	1193	1,74E-12	9,61E-11	http://www.reactome.org/cgi-bin/eventbrowser_st_id?ST_ID=R-HSA-212436
Developmental Biology	Reactome	49	1082	2,16E-12	1,18E-10	http://www.reactome.org/cgi-bin/eventbrowser_st_id?ST_ID=R-HSA-1266738
Cellular responses to external stimuli	Reactome	33	516	2,19E-12	1,18E-10	http://www.reactome.org/cgi-bin/eventbrowser_st_id?ST_ID=R-HSA-8953897
Gene expression (Transcription)	Reactome	58	1448	2,31E-12	1,22E-10	http://www.reactome.org/cgi-bin/eventbrowser_st_id?ST_ID=R-HSA-74160
Chromosome Maintenance	Reactome	17	110	2,31E-12	1,22E-10	http://www.reactome.org/cgi-bin/eventbrowser_st_id?ST_ID=R-HSA-73886
Cell Cycle Checkpoints	Reactome	25	289	2,68E-12	1,39E-10	http://www.reactome.org/cgi-bin/eventbrowser_st_id?ST_ID=R-HSA-69620
Processing of DNA double-strand break ends	Reactome	16	98	4,89E-12	2,49E-10	http://www.reactome.org/cgi-bin/eventbrowser_st_id?ST_ID=R-HSA-5693607
Nonhomologous End-Joining (NHEJ)	Reactome	14	69	8,10E-12	4,03E-10	http://www.reactome.org/cgi-bin/eventbrowser_st_id?ST_ID=R-HSA-5693571
G2/M Checkpoints	Reactome	19	167	1,56E-11	7,60E-10	http://www.reactome.org/cgi-bin/eventbrowser_st_id?ST_ID=R-HSA-69481
Recruitment and ATM-mediated phosphorylation of repair and signaling proteins at DNA double strand breaks	Reactome	14	76	2,54E-11	1,21E-09	http://www.reactome.org/cgi-bin/eventbrowser_st_id?ST_ID=R-HSA-5693565
DNA Double Strand Break Response	Reactome	14	77	2,96E-11	1,40E-09	http://www.reactome.org/cgi-bin/eventbrowser_st_id?ST_ID=R-HSA-5693606
HDR through Homologous Recombination (HRR) or Single Strand Annealing (SSA)	Reactome	17	132	3,15E-11	1,47E-09	http://www.reactome.org/cgi-bin/eventbrowser_st_id?ST_ID=R-HSA-5693567
Homology Directed Repair	Reactome	17	138	5,93E-11	2,71E-09	http://www.reactome.org/cgi-bin/eventbrowser_st_id?ST_ID=R-HSA-5693538
TCF dependent signaling in response to WNT	Reactome	20	232	4,37E-10	1,94E-08	http://www.reactome.org/cgi-bin/eventbrowser_st_id?ST_ID=R-HSA-201681
HDMs demethylate histones	Reactome	11	50	6,74E-10	2,97E-08	http://www.reactome.org/cgi-bin/eventbrowser_st_id?ST_ID=R-HSA-3214842
DNA Double-Strand Break Repair	Reactome	17	166	8,09E-10	3,53E-08	http://www.reactome.org/cgi-bin/eventbrowser_st_id?ST_ID=R-HSA-5693532
Signaling by WNT	Reactome	23	329	1,00E-09	4,29E-08	http://www.reactome.org/cgi-bin/eventbrowser_st_id?ST_ID=R-HSA-195721
DNA Repair	Reactome	23	331	1,12E-09	4,70E-08	http://www.reactome.org/cgi-bin/eventbrowser_st_id?ST_ID=R-HSA-73894
Metabolism of proteins	Reactome	64	2012	1,67E-09	6,95E-08	http://www.reactome.org/cgi-bin/eventbrowser_st_id?ST_ID=R-HSA-392499
Neuronal System	Reactome	24	402	8,04E-09	3,23E-07	http://www.reactome.org/cgi-bin/eventbrowser_st_id?ST_ID=R-HSA-112316
Immune System	Reactome	63	2096	1,78E-08	7,04E-07	http://www.reactome.org/cgi-bin/eventbrowser_st_id?ST_ID=R-HSA-168256
Butyrophilin (BTN) family interactions	Reactome	6	12	1,06E-07	4,04E-06	http://www.reactome.org/cgi-bin/eventbrowser_st_id?ST_ID=R-HSA-8851680
PKMTs methylate histone lysines	Reactome	10	70	1,54E-07	5,84E-06	http://www.reactome.org/cgi-bin/eventbrowser_st_id?ST_ID=R-HSA-3214841
E3 ubiquitin ligases ubiquitinate target proteins	Reactome	9	57	3,03E-07	1,08E-05	http://www.reactome.org/cgi-bin/eventbrowser_st_id?ST_ID=R-HSA-8866654
SUMOylation of chromatin organization proteins	Reactome	9	66	9,22E-07	3,15E-05	http://www.reactome.org/cgi-bin/eventbrowser_st_id?ST_ID=R-HSA-4551638
SUMO E3 ligases SUMOylate target proteins	Reactome	13	170	1,74E-06	5,61E-05	http://www.reactome.org/cgi-bin/eventbrowser_st_id?ST_ID=R-HSA-3108232
Transmission across Chemical Synapses	Reactome	16	261	1,80E-06	5,76E-05	http://www.reactome.org/cgi-bin/eventbrowser_st_id?ST_ID=R-HSA-112315
SUMOylation	Reactome	13	176	2,49E-06	7,71E-05	http://www.reactome.org/cgi-bin/eventbrowser_st_id?ST_ID=R-HSA-2990846
Post-translational protein modification	Reactome	43	1412	2,72E-06	8,27E-05	http://www.reactome.org/cgi-bin/eventbrowser_st_id?ST_ID=R-HSA-597592
Protein ubiquitination	Reactome	9	77	2,95E-06	8,89E-05	http://www.reactome.org/cgi-bin/eventbrowser_st_id?ST_ID=R-HSA-8852135
@@Axon guidance	Reactome	23	549	5,80E-06	1,63E-04	http://www.reactome.org/cgi-bin/eventbrowser_st_id?ST_ID=R-HSA-422475
Protein-protein interactions at synapses	Reactome	9	86	6,76E-06	1,88E-04	http://www.reactome.org/cgi-bin/eventbrowser_st_id?ST_ID=R-HSA-6794362
Neurotransmitter receptors and postsynaptic signal transmission	Reactome	13	197	7,89E-06	2,14E-04	http://www.reactome.org/cgi-bin/eventbrowser_st_id?ST_ID=R-HSA-112314
Activation of NMDA receptors and postsynaptic events	Reactome	9	89	8,74E-06	2,34E-04	http://www.reactome.org/cgi-bin/eventbrowser_st_id?ST_ID=R-HSA-442755
Ub-specific processing proteases	Reactome	13	219	2,27E-05	5,66E-04	http://www.reactome.org/cgi-bin/eventbrowser_st_id?ST_ID=R-HSA-5689880
Organelle biogenesis and maintenance	Reactome	15	294	2,95E-05	7,11E-04	http://www.reactome.org/cgi-bin/eventbrowser_st_id?ST_ID=R-HSA-1852241
Interferon Signaling	Reactome	12	194	3,19E-05	7,65E-04	http://www.reactome.org/cgi-bin/eventbrowser_st_id?ST_ID=R-HSA-913531
NCAM signaling for neurite out-growth	Reactome	7	60	3,81E-05	9,07E-04	http://www.reactome.org/cgi-bin/eventbrowser_st_id?ST_ID=R-HSA-375165
FOXO-mediated transcription	Reactome	7	65	6,08E-05	1,36E-03	http://www.reactome.org/cgi-bin/eventbrowser_st_id?ST_ID=R-HSA-9614085
Interferon gamma signaling	Reactome	8	90	6,45E-05	1,43E-03	http://www.reactome.org/cgi-bin/eventbrowser_st_id?ST_ID=R-HSA-877300
Apoptosis induced DNA fragmentation	Reactome	4	13	7,29E-05	1,58E-03	http://www.reactome.org/cgi-bin/eventbrowser_st_id?ST_ID=R-HSA-140342
Adaptive Immune System	Reactome	25	748	8,61E-05	1,82E-03	http://www.reactome.org/cgi-bin/eventbrowser_st_id?ST_ID=R-HSA-1280218
Peptide hormone biosynthesis	Reactome	4	14	9,27E-05	1,95E-03	http://www.reactome.org/cgi-bin/eventbrowser_st_id?ST_ID=R-HSA-209952
Hemostasis	Reactome	22	617	9,35E-05	1,95E-03	http://www.reactome.org/cgi-bin/eventbrowser_st_id?ST_ID=R-HSA-109582
Formation of Senescence-Associated Heterochromatin Foci (SAHF)	Reactome	4	16	1,44E-04	2,81E-03	http://www.reactome.org/cgi-bin/eventbrowser_st_id?ST_ID=R-HSA-2559584
Post NMDA receptor activation events	Reactome	7	77	1,62E-04	3,13E-03	http://www.reactome.org/cgi-bin/eventbrowser_st_id?ST_ID=R-HSA-438064
Cytokine Signaling in Immune system	Reactome	26	836	1,89E-04	3,60E-03	http://www.reactome.org/cgi-bin/eventbrowser_st_id?ST_ID=R-HSA-1280215
Processing of Capped Intron-Containing Pre-mRNA	Reactome	12	241	2,24E-04	4,21E-03	http://www.reactome.org/cgi-bin/eventbrowser_st_id?ST_ID=R-HSA-72203
Metabolism of RNA	Reactome	22	667	2,68E-04	4,93E-03	http://www.reactome.org/cgi-bin/eventbrowser_st_id?ST_ID=R-HSA-8953854
Transcriptional Regulation by MECP2	Reactome	6	61	3,22E-04	5,72E-03	http://www.reactome.org/cgi-bin/eventbrowser_st_id?ST_ID=R-HSA-8986944
Signaling by Receptor Tyrosine Kinases	Reactome	17	458	3,67E-04	6,38E-03	http://www.reactome.org/cgi-bin/eventbrowser_st_id?ST_ID=R-HSA-9006934
mRNA Splicing - Major Pathway	Reactome	10	183	3,69E-04	6,39E-03	http://www.reactome.org/cgi-bin/eventbrowser_st_id?ST_ID=R-HSA-72163
Deubiquitination	Reactome	13	296	3,97E-04	6,76E-03	http://www.reactome.org/cgi-bin/eventbrowser_st_id?ST_ID=R-HSA-5688426
Ion channel transport	Reactome	10	185	4,00E-04	6,78E-03	http://www.reactome.org/cgi-bin/eventbrowser_st_id?ST_ID=R-HSA-983712
Downregulation of SMAD2/3:SMAD4 transcriptional activity	Reactome	4	23	4,82E-04	7,94E-03	http://www.reactome.org/cgi-bin/eventbrowser_st_id?ST_ID=R-HSA-2173795
Long-term potentiation	Reactome	4	23	4,82E-04	7,94E-03	http://www.reactome.org/cgi-bin/eventbrowser_st_id?ST_ID=R-HSA-9620244
mRNA Splicing	Reactome	10	191	5,07E-04	8,29E-03	http://www.reactome.org/cgi-bin/eventbrowser_st_id?ST_ID=R-HSA-72172
AKT phosphorylates targets in the nucleus	Reactome	3	9	5,18E-04	8,29E-03	http://www.reactome.org/cgi-bin/eventbrowser_st_id?ST_ID=R-HSA-198693
Highly calcium permeable nicotinic acetylcholine receptors	Reactome	3	9	5,18E-04	8,29E-03	http://www.reactome.org/cgi-bin/eventbrowser_st_id?ST_ID=R-HSA-629597
Estrogen-dependent nuclear events downstream of ESR-membrane signaling	Reactome	4	24	5,57E-04	8,83E-03	http://www.reactome.org/cgi-bin/eventbrowser_st_id?ST_ID=R-HSA-9634638
CREB1 phosphorylation through the activation of CaMKII/CaMKK/CaMKIV cascasde	Reactome	3	10	6,67E-04	1,03E-02	http://www.reactome.org/cgi-bin/eventbrowser_st_id?ST_ID=R-HSA-442729
Phase 0 - rapid depolarisation	Reactome	5	46	6,72E-04	1,03E-02	http://www.reactome.org/cgi-bin/eventbrowser_st_id?ST_ID=R-HSA-5576892
Cilium Assembly	Reactome	10	200	7,11E-04	1,09E-02	http://www.reactome.org/cgi-bin/eventbrowser_st_id?ST_ID=R-HSA-5617833
Signaling by TGF-beta Receptor Complex	Reactome	6	72	7,30E-04	1,10E-02	http://www.reactome.org/cgi-bin/eventbrowser_st_id?ST_ID=R-HSA-170834
Signaling by ERBB2	Reactome	5	47	7,36E-04	1,11E-02	http://www.reactome.org/cgi-bin/eventbrowser_st_id?ST_ID=R-HSA-1227986
Signaling by TGF-beta family members	Reactome	7	101	7,53E-04	1,13E-02	http://www.reactome.org/cgi-bin/eventbrowser_st_id?ST_ID=R-HSA-9006936
Highly calcium permeable postsynaptic nicotinic acetylcholine receptors	Reactome	3	11	8,40E-04	1,23E-02	http://www.reactome.org/cgi-bin/eventbrowser_st_id?ST_ID=R-HSA-629594
Regulation of localization of FOXO transcription factors	Reactome	3	11	8,40E-04	1,23E-02	http://www.reactome.org/cgi-bin/eventbrowser_st_id?ST_ID=R-HSA-9614399
Adrenaline,noradrenaline inhibits insulin secretion	Reactome	4	28	9,36E-04	1,36E-02	http://www.reactome.org/cgi-bin/eventbrowser_st_id?ST_ID=R-HSA-400042
Extra-nuclear estrogen signaling	Reactome	6	76	9,51E-04	1,36E-02	http://www.reactome.org/cgi-bin/eventbrowser_st_id?ST_ID=R-HSA-9009391
SHC1 events in ERBB4 signaling	Reactome	3	12	1,04E-03	1,42E-02	http://www.reactome.org/cgi-bin/eventbrowser_st_id?ST_ID=R-HSA-1250347
Presynaptic nicotinic acetylcholine receptors	Reactome	3	12	1,04E-03	1,42E-02	http://www.reactome.org/cgi-bin/eventbrowser_st_id?ST_ID=R-HSA-622323
CaMK IV-mediated phosphorylation of CREB	Reactome	3	12	1,04E-03	1,42E-02	http://www.reactome.org/cgi-bin/eventbrowser_st_id?ST_ID=R-HSA-111932
FOXO-mediated transcription of oxidative stress, metabolic and neuronal genes	Reactome	4	29	1,05E-03	1,42E-02	http://www.reactome.org/cgi-bin/eventbrowser_st_id?ST_ID=R-HSA-9615017
Diseases of signal transduction	Reactome	14	374	1,09E-03	1,46E-02	http://www.reactome.org/cgi-bin/eventbrowser_st_id?ST_ID=R-HSA-5663202
Cardiac conduction	Reactome	8	141	1,11E-03	1,49E-02	http://www.reactome.org/cgi-bin/eventbrowser_st_id?ST_ID=R-HSA-5576891
ERBB2 Regulates Cell Motility	Reactome	3	13	1,27E-03	1,64E-02	http://www.reactome.org/cgi-bin/eventbrowser_st_id?ST_ID=R-HSA-6785631
Adherens junctions interactions	Reactome	4	32	1,47E-03	1,84E-02	http://www.reactome.org/cgi-bin/eventbrowser_st_id?ST_ID=R-HSA-418990
Acetylcholine binding and downstream events	Reactome	3	14	1,52E-03	1,87E-02	http://www.reactome.org/cgi-bin/eventbrowser_st_id?ST_ID=R-HSA-181431
Postsynaptic nicotinic acetylcholine receptors	Reactome	3	14	1,52E-03	1,87E-02	http://www.reactome.org/cgi-bin/eventbrowser_st_id?ST_ID=R-HSA-622327
GRB2 events in ERBB2 signaling	Reactome	3	14	1,52E-03	1,87E-02	http://www.reactome.org/cgi-bin/eventbrowser_st_id?ST_ID=R-HSA-1963640
Reduction of cytosolic Ca++ levels	Reactome	3	14	1,52E-03	1,87E-02	http://www.reactome.org/cgi-bin/eventbrowser_st_id?ST_ID=R-HSA-418359
Neurexins and neuroligins	Reactome	5	56	1,52E-03	1,87E-02	http://www.reactome.org/cgi-bin/eventbrowser_st_id?ST_ID=R-HSA-6794361
Cellular response to heat stress	Reactome	6	86	1,73E-03	2,07E-02	http://www.reactome.org/cgi-bin/eventbrowser_st_id?ST_ID=R-HSA-3371556
Peptide hormone metabolism	Reactome	6	89	2,03E-03	2,34E-02	http://www.reactome.org/cgi-bin/eventbrowser_st_id?ST_ID=R-HSA-2980736
@@Disease	Reactome	27	1049	2,23E-03	2,51E-02	http://www.reactome.org/cgi-bin/eventbrowser_st_id?ST_ID=R-HSA-1643685
Mitotic Prometaphase	Reactome	9	196	2,26E-03	2,53E-02	http://www.reactome.org/cgi-bin/eventbrowser_st_id?ST_ID=R-HSA-68877
Opioid Signalling	Reactome	6	91	2,26E-03	2,53E-02	http://www.reactome.org/cgi-bin/eventbrowser_st_id?ST_ID=R-HSA-111885
Activation of ATR in response to replication stress	Reactome	4	37	2,39E-03	2,64E-02	http://www.reactome.org/cgi-bin/eventbrowser_st_id?ST_ID=R-HSA-176187
Cell-Cell communication	Reactome	7	125	2,41E-03	2,64E-02	http://www.reactome.org/cgi-bin/eventbrowser_st_id?ST_ID=R-HSA-1500931
Gastrin-CREB signalling pathway via PKC and MAPK	Reactome	3	17	2,47E-03	2,68E-02	http://www.reactome.org/cgi-bin/eventbrowser_st_id?ST_ID=R-HSA-881907
Amplification of signal from unattached kinetochores via a MAD2 inhibitory signal	Reactome	6	94	2,63E-03	2,81E-02	http://www.reactome.org/cgi-bin/eventbrowser_st_id?ST_ID=R-HSA-141444
Amplification of signal from the kinetochores	Reactome	6	94	2,63E-03	2,81E-02	http://www.reactome.org/cgi-bin/eventbrowser_st_id?ST_ID=R-HSA-141424
Factors involved in megakaryocyte development and platelet production	Reactome	8	168	3,16E-03	3,23E-02	http://www.reactome.org/cgi-bin/eventbrowser_st_id?ST_ID=R-HSA-983231
Signaling by BRAF and RAF fusions	Reactome	5	67	3,17E-03	3,23E-02	http://www.reactome.org/cgi-bin/eventbrowser_st_id?ST_ID=R-HSA-6802952
SHC1 events in ERBB2 signaling	Reactome	3	19	3,28E-03	3,32E-02	http://www.reactome.org/cgi-bin/eventbrowser_st_id?ST_ID=R-HSA-1250196
Receptor-type tyrosine-protein phosphatases	Reactome	3	19	3,28E-03	3,32E-02	http://www.reactome.org/cgi-bin/eventbrowser_st_id?ST_ID=R-HSA-388844
Muscle contraction	Reactome	9	209	3,40E-03	3,40E-02	http://www.reactome.org/cgi-bin/eventbrowser_st_id?ST_ID=R-HSA-397014
Transport of small molecules	Reactome	20	720	3,56E-03	3,53E-02	http://www.reactome.org/cgi-bin/eventbrowser_st_id?ST_ID=R-HSA-382551
NCAM1 interactions	Reactome	4	42	3,65E-03	3,57E-02	http://www.reactome.org/cgi-bin/eventbrowser_st_id?ST_ID=R-HSA-419037
RHO GTPases Activate Formins	Reactome	7	136	3,75E-03	3,57E-02	http://www.reactome.org/cgi-bin/eventbrowser_st_id?ST_ID=R-HSA-5663220
Formation of Incision Complex in GG-NER	Reactome	4	43	3,95E-03	3,72E-02	http://www.reactome.org/cgi-bin/eventbrowser_st_id?ST_ID=R-HSA-5696395
Transcriptional activity of SMAD2/SMAD3:SMAD4 heterotrimer	Reactome	4	44	4,26E-03	3,96E-02	http://www.reactome.org/cgi-bin/eventbrowser_st_id?ST_ID=R-HSA-2173793
Signaling by VEGF	Reactome	6	106	4,61E-03	4,24E-02	http://www.reactome.org/cgi-bin/eventbrowser_st_id?ST_ID=R-HSA-194138
Unblocking of NMDA receptors, glutamate binding and activation	Reactome	3	22	4,74E-03	4,28E-02	http://www.reactome.org/cgi-bin/eventbrowser_st_id?ST_ID=R-HSA-438066
Negative regulation of NMDA receptor-mediated neuronal transmission	Reactome	3	22	4,74E-03	4,28E-02	http://www.reactome.org/cgi-bin/eventbrowser_st_id?ST_ID=R-HSA-9617324
Stimuli-sensing channels	Reactome	6	108	5,02E-03	4,37E-02	http://www.reactome.org/cgi-bin/eventbrowser_st_id?ST_ID=R-HSA-2672351
Signaling by NTRK1 (TRKA)	Reactome	5	76	5,24E-03	4,53E-02	http://www.reactome.org/cgi-bin/eventbrowser_st_id?ST_ID=R-HSA-187037
Mitotic Spindle Checkpoint	Reactome	6	110	5,46E-03	4,65E-02	http://www.reactome.org/cgi-bin/eventbrowser_st_id?ST_ID=R-HSA-69618
Regulation of insulin secretion	Reactome	5	78	5,81E-03	4,87E-02	http://www.reactome.org/cgi-bin/eventbrowser_st_id?ST_ID=R-HSA-422356

## Sheet: Table S7
Table S7. Null models for BMI12 and ∆BMI12 in the whole dataset (n=381).
	BMI12			∆BMI12
	B	SE	P	B	SE	P
PC1	-2.01154	33.3364	0.951925	-35.3018	79.7495	0.658329
PC2	-0.878772	8.87533	0.921195	-4.38355	21.0397	0.835098
PC3	-2.14532	6.36373	0.736268	-11.7081	15.2209	0.442369
PC4	-6.99262	5.57927	0.211078	-19.0343	13.7728	0.167984
PC5	10.3426	21.3555	0.628527	10.5391	53.853	0.844975
PC6	5.55146	8.37867	0.508121	9.97493	20.6402	0.629249
PC7	-10.8483	9.71537	0.265065	-37.6926	23.9712	0.116899
PC8	23.113	16.4786	0.161782	36.1615	41.5137	0.384404
PC9	-3.47429	9.39361	0.711754	-27.8968	22.8591	0.22327
PC10	1.28975	6.02777	0.83072	1.15172	14.7333	0.937743
Age	0.021199	0.030084	0.481579	-0.192193	0.075338	0.011231
Female	-2.28965	0.569416	7.36e-05	-0.010872	1.48846	0.994177
BMI0	-	-	-	-0.627017	0.168616	0.000239
AP Treatment at t=12m
Clozapine	0.585874	3.18118	0.854007	9.87523	3.74309	0.008764
Haloperidol	6.02021	1.57244	0.000157	-1.16258	3.24218	0.720158
Olanzapine	3.41719	1.23809	0.006139	2.87179	1.98488	0.148977
Paliperidone	4.24074	3.39578	0.212715	10.5966	3.98167	0.008198
Quetiapine	3.74152	1.71596	0.030013	-2.51043	2.45411	0.307147
Risperidone	2.79149	1.02468	0.006827	-2.27049	1.76407	0.199051
Ziprasidone	1.79965	1.36229	0.187505	-4.76813	2.75098	0.084069
Amisulpride	1.45982	4.64526	0.753544	-3.61155	11.175	0.74678
CPZ at t=12m	0.001143	0.001743	0.512617	0.004565	0.004351	0.29493
SSD Diagnose
Delusional disorder	4.21147	4.79834	0.380822	-0.939282	11.6811	0.935964
Schizoaffective disorder	1.18236	2.00983	0.556786	-2.59836	5.09787	0.610636
Schizophreniform disorder	0.101927	0.591877	0.86339	0.32117	1.46803	0.826972
Brief psychotic disorder	-0.795077	0.881437	0.367778	-4.13041	2.21685	0.063403
Unspecified psychosis	0.792441	0.996372	0.427061	0.352377	2.46915	0.886613
Cannabis (no)	1.65387	0.662178	0.013046	-1.00329	1.69303	0.553892
Tobacco (no)	0.316516	0.561878	0.573645	-0.554109	1.40599	0.693781
adjR2	0.07			0.16
model P-value	0.0089			2.71e-07
Significant variables are highlighted in bold.
Aripiprazol and Schizophrenia were used as the reference AP treatment and SSD diagnose, respectively.

## Sheet: Table S8
Table S8. Number of individuals and SNPs used at each PRS step. Full model included sex, age and 10PCs. In the models for BMI increase at 3 and 12 months, BMI0 was also included as covariate.
	TRAINING SET						VALIDATION SET
	N	SNPS after clumping	SNPs at threshold pvalue	pval threshold used	PRS R2	Full R2	N	SNPs after clumping	PRS R2	Full R2
BMI 1 year	196	81729	32789	0.1538	0.003	0.19	138	43004	0.07	0.4
BMI increase 3m	210	81729	5225	0.002	0.01	0.3	144	8895	0.0004	0.27
BMI increase 1 year	196	81729	30339	0.1331	0.01	0.32	137	40274	0.02	0.22

## Sheet: Table S9
Table S9. PRS model of BMI at t=12m in the Validation set. In all the models male, Aripripazole and Schizophrenia were used as the sex, AP and diagnose reference, respectively.
MODEL 12 months. adjR2= 0.18; p-val= 2.4e-03.
	Unstandardized Estimate	Std. Error	Standardized Estimate	t	P
PC1	217.9	97.33	0.19691	2.239	0.027139	*
PC2	21.9	52.98	0.05803	0.413	0.680069
PC3	50.78	33.41	0.32547	1.52	0.131414
PC4	15.81	33.95	0.05881	0.466	0.642392
PC5	41.57	25.86	0.16344	1.608	0.110714
PC6	-33.86	28.3	-0.1575	-1.196	0.234056
PC7	14.51	24.08	0.12782	0.602	0.548067
PC8	26.36	22.24	0.12793	1.185	0.238509
PC9	-13.18	12.44	-0.09357	-1.059	0.291673
PC10	5.155	10.63	0.05354	0.485	0.628668
Age	0.0534	0.05323	0.10078	1.003	0.31793
Sex (female)	-3.498	0.8323	-0.81795	-4.203	5.32e-05	***
AP Treatment at 3 months
Haloperidol	4.813	1.868	1.12546	2.577	0.011276	*
Olanzapine	3.478	1.745	0.81313	1.993	0.048745	*
Quetiapine	4.715	2.379	1.10255	1.982	0.049875	*
Risperidone	3.577	1.733	0.83639	2.064	0.041295	*
Ziprasidone	6.877	2.381	1.60784	2.888	0.00465	**
Chlorpromazine dose	0.003252	0.002411	0.11941	1.349	0.180028
SSD Diagnose
Schizoaffective disorder	0.13	2.406	0.03039	0.054	0.957016
Schizophreniform disorder	0.5373	0.8368	0.12562	0.642	0.522136													.
Brief psychotic disorder	-2.937	1.581	-0.68678	-1.858	0.065784
Unspecified psychosis	-0.43	1.585	-0.10053	-0.271	0.786652
Cannabis use (no)	1.843	0.9496	0.43088	1.941	0.05481	.
Tobacco use (no)	0.4362	0.7979	0.10199	0.547	0.585671
PRS	124700	36090	0.29191	3.456	0.000775	***

## Sheet: Table S10
Table S10. Multiple linear models, including PRS, for BMI increase at t=3m and t=12m in the Validation set.
MODEL ΔBMI3m. adjR2= 0.18; p-val=2.3e-03.
	Unstandardized Estimate	Std. Error	Standardized Estimate	t	Pval
PC1	-143.1	178.9	-0.069246	-0.8	0.425398
PC2	158	98.69	0.224253	1.601	0.112035
PC3	14.79	59.32	0.050765	0.249	0.803611
PC4	-11.24	60.61	-0.022394	-0.185	0.853226
PC5	1.411	47.64	0.002971	0.03	0.976423
PC6	18.05	50.82	0.044974	0.355	0.723065
PC7	-30.54	44.04	-0.144137	-0.693	0.489413
PC8	61	40.36	0.158588	1.511	0.133358
PC9	-42.55	23.64	-0.161762	-1.8	0.0744	.
PC10	12.14	17.89	0.067554	0.679	0.498664
Age	-0.08485	0.09581	-0.085776	-0.886	0.377668
Gender	-3.385	1.651	-0.423998	-2.051	0.042507	*
BMI0	-0.649	0.2061	-0.283113	-3149	0.002078	**
Antipsychotic treatment at t=3m
Haloperidol	-0.4631	3.591	-0.057995	-0.129	0.897618
Olanzapina	3.146	3.291	0.394019	0.956	0.341076
Quetiapina	0.6751	4.045	0.084546	0.167	0.867753
Risperidona	2.834	3.256	0.354909	0.87	0.385955
Ziprasidona	-6.01	4.174	-0.752731	-1.44	0.152576
Chlorpromazine doses	0.001164	0.004689	0.0229	0.248	0.804329
SSD Diagnose
Schizoaffective disorder	-4.627	4.526	-0.579463	-1.022	0.308783
Schizophreniform disorder	1.586	1.518	0.198646	1.045	0.298256
Brief psychotic disorder	-2.433	2.847	-0.304765	-0.855	0.394494
Unspecified psychosis	-3.934	2.99	-0.492678	-1.316	0.190822
Cannabis (no)	-0.1278	1.766	-0.016011	-0.072	0.942428
Tobacco (no)	-0.1809	1.475	-0.022659	-0.123	0.902556
PRS	17900	20550	0.072274	0.871	0.385431
MODEL ΔBMI12. adjR2= 0.08; p-val= 0.04.
	Unstandardized Estimate	Std. Error	Standardized Estimate	t	Pval
PC1	371.2	304.3	0.115455	1.22	0.225116
PC2	322.9	164.7	0.294544	1.961	0.052375	.
PC3	125.6	103.6	0.277074	1.213	0.227839
PC4	51.82	104.5	0.066363	0.496	0.620823
PC5	44.52	80.94	0.060257	0.55	0.583388
PC6	-34.96	87.6	-0.05597	-0.399	0.69061
PC7	-23.18	74.71	-0.070314	-0.31	0.756918
PC8	87.14	68.5	0.145584	1.272	0.206008
PC9	-14.31	38.43	-0.034964	-0.372	0.710351
PC10	18.31	32.75	0.065466	0.559	0.577247
Age	-0.0876	0.1666	-0.056913	-0.526	0.600158
Gender	-3.032	2.792	-0.244073	-1.086	0.279785
BMI0	-1.118	0.3515	-0.31356	-3.182	0.001899	**
AP treatment at t=3m
Clozapine
Haloperidol	8.936	5.888	0.719247	1.518	0.131916
Olanzapine	8.669	5.41	0.697756	1.602	0.111932
Quetiapine	7.899	7.438	0.635761	1.062	0.290554
Risperidone	8.43	5.398	0.678526	1.562	0.121193
Ziprasidone	12.25	7.55	0.985668	1.622	0.107627
Chlorpromazine doses at t=3m	0.009819	0.007431	0.124105	1.321	0.189114
SSD Diagnose
Schizoaffective disorder	-6.38	7.457	-0.513538	-0.856	0.394082
Schizophreniform disorder	0.7672	2.581	0.06175	0.297	0.766856
Brief psychotic disorder	-10.31	4.874	-0.829755	-2.115	0.036662	*
Unspecified psychosis	-1.891	4.884	-0.152169	-0.387	0.699419
Cannabis (no)	0.08563	3.024	0.006892	0.028	0.977457
Tobacco (no)	0.8469	2.458	0.068164	0.345	0.731083
PRS	243700	108400	0.207534	2.248	0.02656	*
